# Supplementary material for: Application of MinION Amplicon Sequencing to Buccal Swab Samples for Improving Resolution and Throughput of Rumen Microbiota Analysis
Source: Front Microbiol. 2022 Mar 24;13:783058. doi: 10.3389/fmicb.2022.783058 (PMC8989143; doi:10.3389/fmicb.2022.783058)
Supplement: Supplementary file 2 [file Table_1.XLSX]

## Sheet: Sheet1
Taxa	Holstein_Rumen_MiSeq	Holstein_Rumen_PacBio	Holstein_Rumen_MinION	JB_Rumen_MiSeq	JB_Rumen_PacBio	JB_Rumen_MinION	Holstein_BuccalSwab_MiSeq	Holstein_BuccalSwab_PacBio	Holstein_BuccalSwab_MinION	JB_BuccalSwab_MiSeq	JB_BuccalSwab_PacBio	JB_BuccalSwab_MinION
d__Bacteria ; p__Bacteroidota ; c__Bacteroidia ; o__Bacteroidales ; f__Rikenellaceae ; g__Rikenellaceae_RC9_gut_group	7.81391	19.2958	14.827	8.96854	18.8984	28.9386	9.93535	24.3147	16.2908	12.7196	35.8551	34.0267
d__Bacteria ; p__Bacteroidota ; c__Bacteroidia ; o__Bacteroidales ; f__Prevotellaceae ; g__Prevotella	16.0023	8.72514	19.7933	21.0435	14.6254	14.3362	13.5686	7.21102	18.3447	15.2729	5.77135	7.43198
d__Bacteria ; p__Firmicutes ; c__Clostridia ; o__Christensenellales ; f__Christensenellaceae ; g__Christensenellaceae_R-7_group	4.18675	13.5024	7.70999	5.80006	12.9025	5.34818	3.05615	8.8217	5.43895	4.3657	6.87732	7.10174
d__Bacteria ; p__Bacteroidota ; c__Bacteroidia ; o__Bacteroidales ; f__Muribaculaceae ; g__Muribaculaceae	1.27237	0.762519	1.98967	5.31779	7.59732	7.76312	1.41459	0.625516	2.57107	3.36085	7.9047	6.54535
d__Bacteria ; p__Firmicutes ; c__Negativicutes ; o__Acidaminococcales ; f__Acidaminococcaceae ; g__Succiniclasticum	6.5687	4.38035	2.92334	6.2865	2.37174	1.40776	6.21114	5.21262	2.94181	4.05565	0.993442	2.03198
d__Bacteria ; p__Firmicutes ; c__Clostridia ; o__Oscillospirales ; f__Ruminococcaceae ; g__Ruminococcus	1.9655	2.29003	3.35785	1.90503	3.67552	3.07648	2.48339	3.27841	3.71332	2.53529	2.78594	3.51889
d__Bacteria ; p__Bacteroidota ; c__Bacteroidia ; o__Bacteroidales ; f__F082 ; g__F082	2.90225	1.56512	3.01719	3.74053	2.26653	1.41568	2.8086	1.76793	2.85267	2.70031	1.18726	0.782465
d__Bacteria ; p__Firmicutes ; c__Clostridia ; o__Oscillospirales ; f__Oscillospiraceae ; g__NK4A214_group	3.3158	4.44343	2.65132	3.93649	5.80185	0.46828	0.989848	1.28555	1.01916	1.00489	0.460645	0.532696
d__Bacteria ; p__Firmicutes ; c__Clostridia ; o__Clostridia_UCG-014 ; f__Clostridia_UCG-014 ; g__Clostridia_UCG-014	1.85639	2.9558	2.99915	1.8241	1.64253	2.47672	1.10385	1.6165	1.87396	1.66669	2.55241	2.57871
d__Bacteria ; p__Bacteroidota ; c__Bacteroidia ; o__Bacteroidales ; f__Prevotellaceae ; g__Prevotellaceae_UCG-003	1.68211	0.542805	2.29316	2.72011	0.602669	2.94427	2.11857	0.792189	2.94318	2.68159	0.674255	1.29331
d__Bacteria ; p__Firmicutes ; c__Bacilli ; o__RF39 ; f__RF39 ; g__RF39	0.378398	5.14926	0.154726	0.384947	2.61699	0.10589	0.198461	3.54376	0.134149	0.242985	5.03157	0.0148911
d__Bacteria ; p__Firmicutes ; c__Clostridia ; o__Clostridia ; f__Hungateiclostridiaceae ; g__Saccharofermentans	1.46069	1.48904	1.09661	0.858129	0.471079	0.700046	2.6485	3.40299	1.56321	1.76491	1.16981	0.771933
d__Bacteria ; p__Firmicutes ; c__Clostridia ; o__Lachnospirales ; f__Lachnospiraceae ; g__Lachnospiraceae_XPB1014_group	0.432479	0.694179	1.0273	1.53973	6.00406	1.39081	0.332189	0.303115	0.661015	0.802003	1.75361	1.58067
d__Bacteria ; p__Bacteroidota ; c__Bacteroidia ; o__Bacteroidales ; f__Prevotellaceae ; g__Prevotellaceae_UCG-001	1.82221	0.411004	1.92647	1.5002	0.328701	1.52664	2.02779	0.6525	2.38436	1.73589	0.205332	0.76308
d__Bacteria ; p__Spirochaetota ; c__Spirochaetia ; o__Spirochaetales ; f__Spirochaetaceae ; g__Treponema	0.936852	0.196834	1.02091	0.637269	0.180623	1.63352	1.49181	0.89131	1.942	2.4933	1.04068	2.16872
d__Bacteria ; p__Fibrobacterota ; c__Fibrobacteria ; o__Fibrobacterales ; f__Fibrobacteraceae ; g__Fibrobacter	2.23326	0.432605	0.00161757	0.241938	0.0233268	0.00879963	5.74677	2.59362	0.00523615	1.51516	0.239244	0.00221985
d__Bacteria ; p__Cyanobacteria ; c__Vampirivibrionia ; o__Gastranaerophilales ; f__Gastranaerophilales ; g__Gastranaerophilales	1.20254	1.32214	1.67565	0.129009	0.0580926	0.844329	1.1483	1.7927	1.71289	0.935862	0.917952	1.07791
d__Bacteria ; p__Verrucomicrobiota ; c__Kiritimatiellae ; o__WCHB1-41 ; f__WCHB1-41 ; g__WCHB1-41	3.22648	0.591378	0.0216045	0.968342	0.312325	0.0034146	3.2525	1.65708	0.0201973	2.05279	0.485113	0.00443971
d__Bacteria ; p__Bacteroidota ; c__Bacteroidia ; o__Bacteroidales ; f__Bacteroidales_RF16_group ; g__Bacteroidales_RF16_group	1.25378	0.241516	1.17567	1.57656	0.386635	1.36224	1.77108	0.400575	1.89126	1.4583	0.207082	0.670936
d__Bacteria ; p__Firmicutes ; c__Clostridia ; o__Oscillospirales ; f__Ruminococcaceae ; g__uncultured	1.49999	1.66981	1.86991	0.436212	0.539287	0.863909	0.716014	0.687579	0.948876	0.44208	0.689045	1.09612
d__Bacteria ; p__Firmicutes ; c__Clostridia ; o__Oscillospirales ; f__UCG-010 ; g__UCG-010	0.72076	1.44737	1.83562	0.594654	0.820059	0.984487	0.469437	0.924449	1.42971	0.393331	0.51647	1.24237
d__Bacteria ; p__Firmicutes ; c__Clostridia ; o__Lachnospirales ; f__Lachnospiraceae ; g__Pseudobutyrivibrio	0.733409	0.733967	0.7512	0.607148	0.589971	1.11085	0.977322	0.789846	0.921824	1.26226	1.33282	1.56788
d__Bacteria ; p__Firmicutes ; c__Clostridia ; o__Lachnospirales ; f__Lachnospiraceae ; g__Butyrivibrio	0.324534	1.03367	0.444416	0.936387	1.5227	0.370003	0.79849	1.31182	0.521881	1.80278	1.92959	0.317887
d__Bacteria ; p__Firmicutes ; c__Clostridia ; o__Lachnospirales ; f__Lachnospiraceae ; g__[Eubacterium]_ruminantium_group	0.205635	0.686844	0.768671	0.286284	0.139913	1.45096	0.360049	0.828627	1.05768	1.19764	1.28546	1.53175
d__Bacteria ; p__Firmicutes ; c__Clostridia ; o__Lachnospirales ; f__Lachnospiraceae ; g__uncultured	0.345103	0.801466	1.1005	0.223041	0.86121	0.724999	0.705198	1.12486	1.7781	0.437169	0.732236	0.958533
d__Bacteria ; p__Firmicutes ; c__Clostridia ; o__Lachnospirales ; f__Lachnospiraceae ; g__Lachnospiraceae_AC2044_group	0.493195	1.26427	1.33573	0.08542	0.168712	0.507933	0.771971	1.49163	1.9483	0.277068	0.375156	0.643549
d__Bacteria ; p__Firmicutes ; c__Clostridia ; o__Oscillospirales ; f__Oscillospiraceae ; g__UCG-005	0.37866	0.575632	0.492704	1.0773	1.22055	0.84271	0.319973	0.281407	0.316102	0.908916	1.16238	1.04656
d__Bacteria ; p__Proteobacteria ; c__Alphaproteobacteria ; o__Rhodospirillales ; f__uncultured ; g__uncultured	0.327435	0.297534	1.17404	0.0355644	0.022878	1.22063	0.502071	0.801941	1.82255	0.444917	0.308849	1.45125
d__Bacteria ; p__Firmicutes ; c__Clostridia ; o__Oscillospirales ; f__[Eubacterium]_coprostanoligenes_group ; g__[Eubacterium]_coprostanoligenes_group	1.07225	1.32483	1.5316	0.616217	0.38392	0.303656	0.653922	0.48331	0.84199	0.223149	0.166819	0.300342
d__Bacteria ; p__Bacteroidota ; c__Bacteroidia ; o__Bacteroidales ; f__p-251-o5 ; g__p-251-o5	1.00423	0.207145	0.241813	0.248761	0.0946061	1.06188	2.10286	0.467254	0.708878	0.819159	0.286606	0.520403
d__Bacteria ; p__Firmicutes ; c__Clostridia ; o__Lachnospirales ; f__Lachnospiraceae ; g__Lachnoclostridium	0.138337	0.428477	0.596933	0.126279	0.208414	0.994902	0.230683	1.1612	1.07527	0.522108	1.08943	1.15339
d__Bacteria ; p__Firmicutes ; c__Clostridia ; o__Lachnospirales ; f__Lachnospiraceae ; g__Lachnospiraceae_NK4A136_group	0.129629	0.787217	0.889869	0.0290208	0.124908	0.700902	0.357351	1.08768	1.31412	0.234717	0.954872	1.01405
d__Bacteria ; p__Firmicutes ; c__Negativicutes ; o__Veillonellales-Selenomonadales ; f__Selenomonadaceae ; g__Veillonellaceae_UCG-001	0.939789	0.409461	0.487644	1.34961	0.491114	0.295774	0.796444	0.395506	0.437234	0.610726	0.297458	0.392511
d__Bacteria ; p__Firmicutes ; c__Clostridia ; o__Oscillospirales ; f__Ruminococcaceae ; g__CAG-352	1.1204	0.602978	0.886526	0.566855	0.341351	0.469504	0.329131	0.268782	0.32828	0.653084	0.347825	0.725466
d__Bacteria ; p__Proteobacteria ; c__Gammaproteobacteria ; o__Aeromonadales ; f__Succinivibrionaceae ; g__Succinivibrionaceae_UCG-002	2.57921	0.24337	0.0127194	0.165963	ND	ND	1.78252	0.229416	0.0155151	1.41923	0.0907622	0.00221985
d__Bacteria ; p__Firmicutes ; c__Clostridia ; o__Lachnospirales ; f__Lachnospiraceae ; g__Lachnospiraceae_NK3A20_group	0.314316	0.638985	0.81277	0.383108	0.298288	0.408407	0.500225	0.620787	0.9212	0.473741	0.48245	0.501716
d__Bacteria ; p__Firmicutes ; c__Negativicutes ; o__Veillonellales-Selenomonadales ; f__Selenomonadaceae ; g__Selenomonas	0.394633	0.291241	0.433595	1.35229	0.557678	0.436457	0.338645	0.192934	0.335344	0.692655	0.318679	0.641629
d__Bacteria ; p__Bacteroidota ; c__Bacteroidia ; o__Bacteroidales ; f__uncultured ; g__uncultured	0.660158	0.141237	0.406805	0.547237	0.0530226	0.67399	0.821156	0.202111	0.732538	1.19355	0.0753087	0.351209
d__Bacteria ; p__Patescibacteria ; c__Saccharimonadia ; o__Saccharimonadales ; f__Saccharimonadaceae ; g__Candidatus_Saccharimonas	1.16737	0.278098	ND	1.21228	0.186968	ND	1.15701	0.237453	ND	1.1477	0.313583	ND
d__Bacteria ; p__Bacteroidota ; c__Bacteroidia ; o__Bacteroidales ; f__Prevotellaceae ; g__Prevotellaceae_NK3B31_group	0.735234	0.32647	0.989388	0.328794	0.0827184	0.306447	0.797341	0.34066	1.14105	0.388434	0.0509942	0.192287
d__Bacteria ; p__Patescibacteria ; c__Gracilibacteria ; o__Absconditabacteriales_(SR1) ; f__Absconditabacteriales_(SR1) ; g__Absconditabacteriales_(SR1)	2.51812	0.533178	ND	0.193432	0.0178317	ND	1.50975	0.508638	ND	0.315903	0.0736797	ND
d__Bacteria ; p__Firmicutes ; c__Clostridia ; o__Lachnospirales ; f__Lachnospiraceae ; g__probable_genus_10	0.204347	0.246576	0.321324	0.145897	0.206146	0.720691	0.404265	0.534029	0.571878	0.540988	0.571627	0.997859
d__Bacteria ; p__Bacteroidota ; c__Bacteroidia ; o__Bacteroidales ; f__Bacteroidales_BS11_gut_group ; g__Bacteroidales_BS11_gut_group	0.663525	1.28497	0.12741	0.168675	0.146778	0.0297159	0.727584	1.42772	0.119696	0.252004	0.277206	0.0107979
d__Bacteria ; p__Firmicutes ; c__Clostridia ; o__Lachnospirales ; f__Lachnospiraceae	1.3366	ND	ND	0.803213	ND	ND	2.06766	ND	ND	1.02175	ND	ND
d__Bacteria ; p__Bacteroidota ; c__Bacteroidia ; o__Bacteroidales ; f__Prevotellaceae	0.976325	ND	ND	1.54379	ND	ND	0.994209	ND	ND	1.66306	ND	ND
d__Bacteria ; p__Planctomycetota ; c__Planctomycetes ; o__Pirellulales ; f__Pirellulaceae ; g__p-1088-a5_gut_group	0.93789	0.613383	0.092289	0.949058	0.79038	0.0285408	0.627656	0.306101	0.078045	0.437846	0.165806	0.0366151
d__Bacteria ; p__Bacteroidota ; c__Bacteroidia ; o__Bacteroidales ; f__Rikenellaceae ; g__U29-B03	0.199793	0.109825	0.28165	0.407398	0.417206	0.734154	0.249391	0.333972	0.372826	0.441217	0.382883	0.986629
d__Bacteria ; p__Verrucomicrobiota ; c__Lentisphaeria ; o__Victivallales ; f__vadinBE97 ; g__vadinBE97	0.775911	0.343679	0.223426	0.5194	0.0979047	0.236245	0.656634	0.420644	0.307733	0.774503	0.259572	0.277005
d__Bacteria ; p__Firmicutes ; c__Clostridia ; o__Peptostreptococcales-Tissierellales ; f__Anaerovoracaceae ; g__Anaerovorax	0.238828	0.402921	0.625011	0.441015	0.574927	0.422128	0.264947	0.29553	0.477207	0.371176	0.287861	0.418191
d__Bacteria ; p__Bacteroidota ; c__Bacteroidia ; o__Bacteroidales ; f__Bacteroidales_UCG-001 ; g__Bacteroidales_UCG-001	1.78281	0.760786	0.029695	0.128506	0.0772233	0.00949733	1.10078	0.469806	0.0314865	0.34372	0.07117	0.00576141
d__Bacteria ; p__Firmicutes ; c__Clostridia ; o__Oscillospirales ; f__Oscillospiraceae ; g__Papillibacter	0.750733	0.689897	0.508682	0.171664	0.0626901	0.15241	0.661674	0.78261	0.436919	0.273828	0.0735471	0.170571
d__Bacteria ; p__Firmicutes ; c__Clostridia ; o__Lachnospirales ; f__Lachnospiraceae ; g__Lachnospiraceae_FCS020_group	0.153561	0.350547	0.308738	0.0193601	0.0470787	0.304697	0.448061	0.446112	0.63988	0.196204	0.138378	0.3495
d__Bacteria ; p__Firmicutes ; c__Bacilli ; o__Erysipelotrichales ; f__Erysipelatoclostridiaceae ; g__UCG-004	0.472421	0.729017	0.0314642	0.220402	0.216263	0.0175993	0.55078	0.579123	0.0474285	0.197279	0.32065	0.00167884
d__Bacteria ; p__Firmicutes ; c__Clostridia ; o__Lachnospirales ; f__Lachnospiraceae ; g__Lachnospiraceae_UCG-008	0.241726	0.484869	0.520187	0.197268	0.350343	0.153634	0.143413	0.252491	0.389589	0.0410198	0.236493	0.139305
d__Bacteria ; p__Proteobacteria ; c__Gammaproteobacteria ; o__Aeromonadales ; f__Succinivibrionaceae ; g__Ruminobacter	0.58793	0.0472036	0.00151213	0.0501365	ND	ND	0.702076	0.12096	0.00126994	1.54336	0.0634432	ND
d__Bacteria ; p__Proteobacteria ; c__Gammaproteobacteria ; o__Aeromonadales ; f__Succinivibrionaceae	0.517588	ND	ND	0.438303	ND	ND	0.339214	ND	ND	1.811	ND	ND
d__Bacteria ; p__Firmicutes ; c__Clostridia	0.92349	ND	ND	0.744377	ND	ND	0.71996	ND	ND	0.64181	ND	ND
d__Bacteria ; p__Bacteroidota ; c__Bacteroidia ; o__Bacteroidales ; f__Prevotellaceae ; g__Prevotellaceae_UCG-004	0.156882	0.0523275	0.120755	0.30022	0.14063	0.653442	0.223804	0.0670279	0.185264	0.61869	0.0982356	0.234979
d__Bacteria ; p__Firmicutes ; c__Bacilli ; o__Acholeplasmatales ; f__Acholeplasmataceae ; g__Anaeroplasma	0.293613	0.423463	0.014643	0.124195	0.150006	0.0129119	0.452635	0.430718	0.0339231	0.321218	0.56016	0.00221985
d__Bacteria ; p__Bacteroidota ; c__Bacteroidia ; o__Bacteroidales ; f__Bacteroidetes_BD2-2 ; g__Bacteroidetes_BD2-2	0.116386	0.0761397	0.232676	0.0438437	0.0613438	0.337203	0.245222	0.338457	0.530489	0.157409	0.194456	0.430348
d__Bacteria ; p__Verrucomicrobiota ; c__Lentisphaeria ; o__Oligosphaerales ; f__Oligosphaeraceae ; g__horsej-a03	0.140198	0.354658	0.182199	ND	ND	0.106012	0.150301	0.782446	0.201909	0.139618	0.240861	0.133905
d__Bacteria ; p__Firmicutes ; c__Clostridia ; o__Lachnospirales ; f__Lachnospiraceae ; g__Lachnobacterium	ND	ND	0.000820351	0.035267	0.0365372	0.581902	ND	ND	0.0033644	0.340984	0.703207	0.721168
d__Bacteria ; p__Firmicutes ; c__Clostridia ; o__Lachnospirales ; f__Lachnospiraceae ; g__Lachnospiraceae_ND3007_group	0.0685534	0.442789	0.424074	0.111381	0.101896	0.0509012	0.168114	0.338344	0.491631	0.0426093	0.0725456	0.0982394
d__Bacteria ; p__Firmicutes ; c__Clostridia ; o__Lachnospirales ; f__Lachnospiraceae ; g__FD2005	ND	0.0684305	0.0884755	0.0851923	0.0717281	0.362903	0.0357634	0.058878	0.115857	0.277831	0.491962	0.510099
d__Bacteria ; p__Planctomycetota ; c__Planctomycetes ; o__Pirellulales ; f__Pirellulaceae ; g__CPla-4_termite_group	0.704494	ND	ND	0.930841	ND	ND	0.238653	ND	ND	0.261225	ND	ND
d__Bacteria ; p__Firmicutes ; c__Clostridia ; o__Lachnospirales ; f__Lachnospiraceae ; g__Marvinbryantia	0.0811642	0.225834	0.262345	0.267067	0.31612	0.155824	0.0277942	0.167909	0.237345	0.0508038	0.0750553	0.146863
d__Bacteria ; p__Firmicutes ; c__Clostridia ; o__Oscillospirales ; f__Oscillospiraceae ; g__V9D2013_group	0.190142	0.275265	0.262725	0.208442	0.163822	0.166814	0.0864618	0.153098	0.162699	0.0932455	0.0925119	0.15454
d__Bacteria ; p__Bacteroidota ; c__Bacteroidia ; o__Bacteroidales ; f__Prevotellaceae ; g__Prevotellaceae_YAB2003_group	0.149699	0.0779935	0.24621	0.195518	0.077672	0.34818	0.168619	0.089989	0.184124	0.178453	0.082408	0.197525
d__Bacteria ; p__Firmicutes ; c__Negativicutes ; o__Veillonellales-Selenomonadales ; f__Selenomonadaceae ; g__Anaerovibrio	0.0127672	ND	0.0396833	0.54445	0.272805	0.232536	ND	0.00895095	0.0428203	0.252285	0.216691	0.33016
d__Bacteria ; p__Verrucomicrobiota ; c__Verrucomicrobiae ; o__LD1-PB3 ; f__LD1-PB3 ; g__LD1-PB3	0.433552	0.292036	0.206352	ND	ND	ND	0.518254	0.248834	0.153918	ND	ND	ND
d__Bacteria ; p__Firmicutes ; c__Clostridia ; o__Peptostreptococcales-Tissierellales ; f__Anaerovoracaceae ; g__Family_XIII_AD3011_group	0.0717848	0.0274564	0.166497	0.292013	0.332716	0.0664074	0.222722	0.125444	0.151805	0.158909	0.107471	0.111727
d__Bacteria ; p__Firmicutes ; c__Clostridia ; o__Lachnospirales ; f__Lachnospiraceae ; g__Lachnospiraceae_UCG-006	0.0877652	0.281057	0.408168	0.0486146	0.0681852	0.101557	0.0774329	0.154935	0.309036	ND	0.0820339	0.12399
d__Bacteria ; p__Firmicutes ; c__Clostridia ; o__Clostridia_vadinBB60_group ; f__Clostridia_vadinBB60_group ; g__Clostridia_vadinBB60_group	0.0945591	0.120384	0.179949	0.15792	0.0900086	0.110528	0.175478	0.160909	0.275657	0.138528	0.0988631	0.123327
d__Bacteria ; p__Firmicutes ; c__Clostridia ; o__Lachnospirales ; f__Lachnospiraceae ; g__[Ruminococcus]_gauvreauii_group	0.0845472	0.270078	0.317705	0.0212804	0.172546	0.103307	0.0499421	0.185811	0.240717	0.0273431	0.0829148	0.155517
d__Bacteria ; p__Firmicutes ; c__Clostridia ; o__Lachnospirales ; f__Lachnospiraceae ; g__Anaerosporobacter	0.0488471	0.189873	0.0937575	ND	ND	0.210898	0.0619202	0.229643	0.160809	0.114045	0.315378	0.227789
d__Bacteria ; p__Verrucomicrobiota ; c__Verrucomicrobiae ; o__Pedosphaerales ; f__Pedosphaeraceae ; g__DEV114	0.47499	ND	ND	0.404964	ND	ND	0.268243	0.00895095	ND	0.466686	0.0154536	ND
d__Bacteria ; p__Firmicutes ; c__Clostridia ; o__Peptococcales ; f__Peptococcaceae ; g__uncultured	0.049383	0.0647864	0.0989857	0.358488	0.348351	0.153254	0.0544707	0.0254771	0.049133	0.16804	0.0829028	0.177838
d__Bacteria ; p__Proteobacteria ; c__Alphaproteobacteria ; o__Rickettsiales ; f__uncultured ; g__uncultured	0.0905549	0.280262	0.210747	0.0661761	0.111115	0.039531	0.140919	0.462245	0.118427	ND	0.0325361	0.0456379
d__Bacteria ; p__Firmicutes ; c__Clostridia ; o__Christensenellales ; f__Christensenellaceae ; g__uncultured	0.0434352	0.123343	0.159759	0.0663886	0.134418	0.285053	0.0600455	0.0866449	0.142534	0.0906931	0.131399	0.235823
d__Bacteria ; p__Firmicutes ; c__Clostridia ; o__Lachnospirales ; f__Lachnospiraceae ; g__Roseburia	0.0145911	0.136176	0.221268	ND	0.403656	0.17401	ND	0.0832147	0.173278	0.00981932	0.135779	0.170273
d__Bacteria ; p__Firmicutes ; c__Clostridia ; o__Lachnospirales ; f__Lachnospiraceae ; g__[Eubacterium]_ventriosum_group	ND	0.152279	0.131283	0.107293	0.097881	0.173252	0.0447781	0.127734	0.164529	0.106022	0.131158	0.216085
d__Bacteria ; p__Firmicutes ; c__Clostridia ; o__Lachnospirales ; f__Lachnospiraceae ; g__Acetitomaculum	0.0725185	0.132843	0.0892905	0.116018	0.179143	0.0690755	0.0670984	0.2199	0.0901673	0.179964	0.123045	0.10147
d__Bacteria ; p__Firmicutes ; c__Clostridia ; o__Peptostreptococcales-Tissierellales ; f__Anaerovoracaceae ; g__Mogibacterium	ND	0.14932	0.197506	0.0112722	0.224923	0.192699	ND	0.116493	0.205663	ND	0.117575	0.220738
d__Bacteria ; p__Firmicutes ; c__Clostridia ; o__Clostridia ; f__Hungateiclostridiaceae ; g__Ruminiclostridium	0.0244028	0.0699102	0.126629	0.0517983	0.0717518	0.16493	0.0955709	0.16366	0.211186	0.0426722	0.130398	0.239818
d__Bacteria ; p__Firmicutes ; c__Clostridia ; o__Lachnospirales ; f__Defluviitaleaceae ; g__Defluviitaleaceae_UCG-011	0.117437	0.227624	0.230796	0.12335	0.11439	0.0597496	0.0705817	0.076092	0.139709	0.0358474	0.0744279	0.105323
d__Bacteria ; p__Firmicutes ; c__Clostridia ; o__Oscillospirales ; f__Ruminococcaceae	0.341631	ND	ND	0.701351	ND	ND	0.15315	ND	ND	0.166432	ND	ND
d__Bacteria ; p__Firmicutes ; c__Clostridia ; o__Lachnospirales ; f__Lachnospiraceae ; g__Oribacterium	0.0687926	0.384917	0.225051	0.028626	0.0567462	0.0771775	ND	0.103746	0.178273	0.0674221	0.0994905	0.0681724
d__Bacteria ; p__Bacteroidota ; c__Bacteroidia ; o__Bacteroidales ; f__Marinilabiliaceae ; g__uncultured	0.149104	0.218125	0.266037	ND	0.0169341	0.0558088	0.109648	0.241929	0.200892	0.0295404	0.00772678	0.0525478
d__Bacteria ; p__Bacteroidota ; c__Bacteroidia ; o__Bacteroidales ; f__Prevotellaceae ; g__Prevotellaceae_Ga6A1_group	ND	ND	0.0253899	0.0533626	ND	0.231104	0.121937	0.0164131	0.0806218	0.471458	0.132907	0.128977
d__Bacteria ; p__Firmicutes ; c__Clostridia ; o__Lachnospirales ; f__Lachnospiraceae ; g__Coprococcus	0.103028	0.14784	0.272074	0.0163696	0.011439	0.0691243	0.0919791	0.121073	0.225494	0.0317744	0.0586002	0.061534
d__Bacteria ; p__Firmicutes ; c__Bacilli ; o__Erysipelotrichales ; f__Erysipelotrichaceae ; g__[Anaerorhabdus]_furcosa_group	0.0709339	0.233543	0.0093197	0.138094	0.113784	0.00538503	0.0567349	0.145061	0.0107428	0.0894442	0.230648	ND
d__Bacteria ; p__Planctomycetota ; c__Planctomycetes ; o__Pirellulales ; f__Pirellulaceae ; g__Pirellula	0.170748	0.419381	0.0233867	0.0618526	0.0988022	ND	0.0488021	0.134622	0.0143115	ND	0.0238078	0.00335768
d__Bacteria ; p__Bacteroidota ; c__Bacteroidia ; o__Bacteroidales	0.0763872	ND	ND	0.33148	ND	ND	0.177792	ND	ND	0.409999	ND	ND
d__Bacteria ; p__Firmicutes ; c__Clostridia ; o__Oscillospirales ; f__Oscillospiraceae ; g__uncultured	0.0917878	0.0947813	0.161212	0.257986	0.0763493	0.0480617	0.0188228	0.049927	0.117324	0.0163655	0.00872829	0.0494596
d__Bacteria ; p__Firmicutes ; c__Clostridia ; o__Oscillospirales ; f__Ruminococcaceae ; g__Ruminococcaceae	0.0773506	0.0713899	0.0805598	ND	0.126836	0.109745	0.0738347	0.0592174	0.120373	0.0180021	0.128547	0.116712
d__Bacteria ; p__Synergistota ; c__Synergistia ; o__Synergistales ; f__Synergistaceae ; g__Pyramidobacter	0.244617	0.0113533	0.0259892	0.0580646	0.00549511	0.0189947	0.269901	0.0082631	0.0227371	0.260928	0.0241819	0.0218972
d__Bacteria	0.29871	ND	ND	0.382255	ND	ND	0.16942	ND	ND	0.116638	ND	ND
d__Bacteria ; p__Firmicutes ; c__Clostridia ; o__Monoglobales ; f__Monoglobaceae ; g__Monoglobus	0.120848	0.14932	0.181492	0.0755086	0.0448584	0.0312089	0.0683033	0.0751779	0.145023	0.00934099	0.00772678	0.0418355
d__Bacteria ; p__Firmicutes ; c__Bacilli ; o__Erysipelotrichales ; f__Erysipelatoclostridiaceae ; g__Sharpea	ND	ND	ND	0.246501	0.224467	ND	ND	ND	ND	0.121433	0.342523	ND
d__Bacteria ; p__Firmicutes ; c__Clostridia ; o__Oscillospirales ; f__Oscillospiraceae ; g__UCG-002	0.0332256	0.0768245	0.0642169	0.130947	0.0937086	0.103222	0.00941141	0.0859571	0.0606525	0.0612998	0.0851592	0.114719
d__Bacteria ; p__Firmicutes ; c__Clostridia ; o__Lachnospirales ; f__Lachnospiraceae ; g__Moryella	0.144184	0.161047	0.061964	0.155745	0.0882135	0.0256524	0.0555235	0.0679421	0.033191	0.0519335	0.032162	0.0244742
d__Bacteria ; p__Firmicutes ; c__Clostridia ; o__Lachnospirales ; f__Lachnospiraceae ; g__Lachnospiraceae_UCG-009	0.101795	0.0830539	0.0636999	ND	ND	0.056066	0.204303	0.0774677	0.151715	0.0245483	0.0559698	0.0764385
d__Bacteria ; p__Synergistota ; c__Synergistia ; o__Synergistales ; f__Synergistaceae ; g__Fretibacterium	0.066688	0.00987362	0.025336	0.442929	0.0356633	0.0601045	0.0266982	0.00895095	0.00923172	0.186503	ND	0.0184114
d__Bacteria ; p__Verrucomicrobiota ; c__Lentisphaeria ; o__Victivallales ; f__Victivallaceae ; g__Victivallaceae	0.0576882	0.100637	0.0662459	0.00968007	ND	0.0569101	0.0430832	0.107891	0.0642027	0.123767	0.14201	0.103292
d__Bacteria ; p__Firmicutes ; c__Clostridia ; o__Lachnospirales ; f__Lachnospiraceae ; g__Shuttleworthia	0.0198259	0.0325802	0.0894552	0.0446213	0.0620606	0.119414	ND	0.0848167	0.0831485	0.0998076	0.116706	0.120719
d__Bacteria ; p__Firmicutes ; c__Bacilli ; o__Mycoplasmatales ; f__Mycoplasmataceae ; g__Mycoplasma	0.0195269	0.0424539	ND	0.152822	0.588776	ND	ND	ND	ND	0.0147525	0.0492445	ND
d__Bacteria ; p__Firmicutes ; c__Bacilli ; o__Izemoplasmatales ; f__Izemoplasmatales ; g__Izemoplasmatales	0.0674632	0.173506	0.00833474	0.0337221	0.0996525	0.0114678	0.0963131	0.126358	0.0128004	0.0324357	0.15721	ND
d__Bacteria ; p__Firmicutes ; c__Clostridia ; o__Peptostreptococcales-Tissierellales ; f__Anaerovoracaceae ; g__[Eubacterium]_nodatum_group	0.0176041	0.106866	0.105492	0.0627429	0.15162	0.0649145	ND	0.0426912	0.072472	0.0210949	0.0917637	0.0749329
d__Bacteria ; p__Desulfobacterota ; c__Desulfuromonadia ; o__Bradymonadales ; f__Bradymonadales ; g__Bradymonadales	0.101126	0.121864	0.0902576	ND	ND	ND	0.105162	0.264655	0.118798	ND	ND	ND
d__Bacteria ; p__Proteobacteria ; c__Gammaproteobacteria ; o__Aeromonadales ; f__Succinivibrionaceae ; g__Succinimonas	0.408158	ND	ND	0.00968007	ND	ND	0.266366	0.0420033	ND	0.061371	0.00872829	ND
d__Bacteria ; p__Firmicutes ; c__Bacilli ; o__Acholeplasmatales ; f__Acholeplasmataceae ; g__NED5E9	0.0584426	0.0486833	0.00151213	0.0579023	0.0109902	0.00879963	0.0913734	0.025364	ND	0.224577	0.249239	ND
d__Bacteria ; p__Elusimicrobiota ; c__Endomicrobia ; o__Endomicrobiales ; f__Endomicrobiaceae ; g__Endomicrobium	0.0433754	0.0259767	0.0475167	0.0226376	0.0246495	0.109684	0.0639471	0.0513027	0.08605	0.129888	0.0492445	0.121152
d__Bacteria ; p__Spirochaetota ; c__MVP-15 ; o__MVP-15 ; f__MVP-15 ; g__MVP-15	0.193739	0.112364	0.107385	ND	ND	ND	0.148109	0.0930798	0.087862	0.0108978	0.00835422	ND
d__Bacteria ; p__Firmicutes ; c__Clostridia ; o__Clostridia ; f__Hungateiclostridiaceae ; g__UCG-012	0.073505	0.061827	0.147901	ND	ND	0.0156288	0.110557	0.102945	0.186574	ND	0.0258108	0.00762413
d__Bacteria ; p__Firmicutes ; c__Clostridia ; o__Lachnospirales ; f__Lachnospiraceae ; g__[Eubacterium]_xylanophilum_group	0.116092	0.169067	0.182961	0.0209735	0.0109902	0.00538503	0.0531296	0.0497007	0.0535816	ND	0.0174566	0.00186272
d__Bacteria ; p__Proteobacteria ; c__Alphaproteobacteria ; o__Rickettsiales ; f__Mitochondria ; g__Mitochondria	0.0520187	0.146361	ND	0.177255	0.113918	ND	0.0310397	0.0604799	ND	0.0678728	0.00835422	ND
d__Bacteria ; p__Firmicutes ; c__Clostridia ; o__Oscillospirales ; f__[Clostridium]_methylpentosum_group ; g__[Clostridium]_methylpentosum_group	0.0616557	0.0699102	0.133145	0.140877	0.150345	0.0357987	ND	0.00814996	0.0264698	ND	ND	0.0288522
d__Bacteria ; p__Planctomycetota ; c__Planctomycetes ; o__Pirellulales ; f__Pirellulaceae	ND	ND	ND	0.526786	ND	ND	0.00790405	ND	ND	0.111823	ND	ND
d__Bacteria ; p__Bdellovibrionota ; c__Oligoflexia ; o__0319-6G20 ; f__0319-6G20 ; g__0319-6G20	0.194912	0.118594	0.0940507	ND	ND	ND	0.14857	0.0329393	0.0518108	ND	ND	0.00186272
d__Bacteria ; p__Bacteroidota ; c__Bacteroidia ; o__Bacteroidales ; f__Prevotellaceae ; g__uncultured	0.182391	0.0274564	0.0445875	ND	ND	0.00949733	0.270233	0.00814996	0.0611359	ND	ND	ND
d__Bacteria ; p__Firmicutes ; c__Clostridia ; o__Clostridiales ; f__Clostridiaceae ; g__Clostridium_sensu_stricto_1	ND	ND	0.001489	0.087574	0.0297194	0.0795396	0.0414962	0.017214	0.0338244	0.108943	0.0891333	0.109655
d__Bacteria ; p__Firmicutes ; c__Clostridia ; o__Lachnospirales ; f__Lachnospiraceae ; g__Lachnospiraceae_UCG-002	0.071847	0.116803	0.188752	ND	0.0589665	0.0182482	ND	0.0431528	0.0711836	ND	0.0164551	0.00911909
d__Bacteria ; p__Elusimicrobiota ; c__Elusimicrobia ; o__Elusimicrobiales ; f__Elusimicrobiaceae ; g__Elusimicrobium	0.109985	ND	0.013671	0.00972849	ND	0.0297159	0.116694	0.0416639	0.0392256	0.153293	0.0494979	0.0249535
d__Bacteria ; p__Desulfobacterota ; c__Desulfovibrionia ; o__Desulfovibrionales ; f__Desulfovibrionaceae ; g__Desulfovibrio	0.268443	0.0113533	0.00233248	0.0629288	0.00594389	ND	0.226097	0.00895095	ND	ND	ND	ND
d__Bacteria ; p__Chloroflexi ; c__Anaerolineae ; o__Anaerolineales ; f__Anaerolineaceae ; g__Flexilinea	0.110388	ND	0.00300113	0.243249	0.0118878	ND	0.0917846	0.0082631	0.00126994	0.0994959	ND	ND
d__Bacteria ; p__Firmicutes ; c__Bacilli ; o__Lactobacillales ; f__Streptococcaceae ; g__Streptococcus	0.0266039	ND	0.030793	0.0146394	0.00594389	0.0439494	0.116536	ND	0.128871	0.06229	0.032162	0.0670903
d__Bacteria ; p__Firmicutes ; c__Clostridia ; o__Lachnospirales ; f__Lachnospiraceae ; g__[Eubacterium]_hallii_group	0.00594778	0.0684305	0.0891878	0.0147326	0.0475275	0.0277943	0.0377609	0.0849298	0.109659	0.0046705	0.00835422	0.0224488
d__Bacteria ; p__Firmicutes ; c__Clostridia ; o__Lachnospirales ; f__Lachnospiraceae ; g__Tyzzerella	0.02133	0.083428	0.08111	0.0485704	0.106494	0.0547933	0.00592803	0.0082631	0.0364174	0.00656976	0.016081	0.0450996
d__Bacteria ; p__Bacteroidota ; c__Bacteroidia ; o__Bacteroidales ; f__Marinifilaceae ; g__uncultured	0.0493024	0.0866981	0.00233248	ND	0.0109902	ND	0.0950513	0.116154	0.00564461	0.0131395	0.134645	ND
d__Bacteria ; p__Planctomycetota ; c__Planctomycetes ; o__Pirellulales ; f__Pirellulaceae ; g__Termite_planctomycete_cluster	0.0383822	ND	ND	0.368306	ND	ND	ND	ND	ND	0.0999416	ND	ND
d__Bacteria ; p__Proteobacteria ; c__Alphaproteobacteria ; o__Paracaedibacterales ; f__Paracaedibacteraceae ; g__uncultured	0.0117759	0.0322061	0.0876472	ND	0.170798	0.0317351	0.00395202	0.0578417	0.0254704	ND	0.0488704	0.03298
d__Bacteria ; p__Proteobacteria ; c__Gammaproteobacteria ; o__Aeromonadales ; f__Succinivibrionaceae ; g__Succinivibrio	0.062387	0.0212269	0.000797219	0.0147326	0.0658079	ND	0.0199768	0.0739153	0.00104723	0.0533603	0.182229	ND
d__Bacteria ; p__Firmicutes ; c__Clostridia ; o__Oscillospirales ; f__Oscillospiraceae	0.233533	ND	ND	0.0212804	ND	ND	0.203076	ND	ND	0.0337299	ND	ND
d__Bacteria ; p__Planctomycetota ; c__Pla4_lineage ; o__Pla4_lineage ; f__Pla4_lineage ; g__Pla4_lineage	0.00961391	ND	0.00243792	ND	ND	ND	0.128153	0.328225	0.0228566	ND	ND	ND
d__Bacteria ; p__Spirochaetota ; c__Spirochaetia ; o__Spirochaetales ; f__Spirochaetaceae ; g__Sediminispirochaeta	0.142318	ND	0.0241376	0.0564754	ND	0.0148824	0.118756	ND	0.0230608	0.0916533	ND	0.0124874
d__Bacteria ; p__Verrucomicrobiota ; c__Chlamydiae ; o__LD1-PA32 ; f__LD1-PA32 ; g__LD1-PA32	ND	0.231268	ND	ND	ND	ND	ND	0.226996	ND	ND	ND	ND
d__Bacteria ; p__Bacteroidota ; c__Bacteroidia ; o__Bacteroidales ; f__PeH15 ; g__PeH15	0.177524	0.0325802	ND	0.0146854	0.00549511	ND	0.155537	0.0342018	0.00356863	0.0229706	ND	ND
d__Bacteria ; p__Firmicutes ; c__Negativicutes ; o__Veillonellales-Selenomonadales ; f__Selenomonadaceae	0.016415	ND	ND	0.357341	ND	ND	ND	ND	ND	0.0581006	ND	ND
d__Archaea ; p__Euryarchaeota ; c__Methanobacteria ; o__Methanobacteriales ; f__Methanobacteriaceae ; g__Methanobrevibacter	0.103568	ND	0.00552136	0.254564	ND	ND	0.0273759	ND	0.00104723	0.0196681	ND	ND
d__Bacteria ; p__Firmicutes ; c__Bacilli ; o__Erysipelotrichales ; f__Erysipelotrichaceae ; g__uncultured	0.0653817	0.0420797	0.0046187	0.0728674	0.011439	0.0102438	0.0427224	0.00895095	0.00798026	0.117121	0.016081	ND
d__Bacteria ; p__Bacteroidota ; c__Bacteroidia ; o__Bacteroidales ; f__Rikenellaceae ; g__SP3-e08	ND	ND	0.00243792	0.176872	ND	0.00608272	ND	ND	ND	0.208011	ND	0.00408257
d__Bacteria ; p__Spirochaetota ; c__Spirochaetia ; o__Spirochaetales ; f__Spirochaetaceae ; g__Sphaerochaeta	0.110958	ND	0.0142418	0.0612192	0.00594389	ND	0.10993	ND	0.0155336	0.0567652	0.00872829	0.00408257
d__Bacteria ; p__Proteobacteria ; c__Gammaproteobacteria ; o__Pseudomonadales ; f__Pseudomonadaceae ; g__Pseudomonas	0.180365	ND	0.000691778	ND	0.00594389	ND	0.122694	ND	0.00104723	0.0598554	0.00772678	ND
d__Bacteria ; p__Firmicutes ; c__Clostridia ; o__Lachnospirales ; f__Lachnospiraceae ; g__Lachnospiraceae	0.0153822	0.0669508	0.0799401	ND	0.00549511	ND	0.0404511	0.0252509	0.135305	ND	ND	0.00798126
d__Bacteria ; p__Proteobacteria ; c__Alphaproteobacteria ; o__Acetobacterales ; f__Acetobacteraceae ; g__Acetobacter	0.131554	0.0358503	0.118628	ND	ND	ND	0.036225	ND	0.0399306	ND	ND	ND
d__Bacteria ; p__WPS-2 ; c__WPS-2 ; o__WPS-2 ; f__WPS-2 ; g__WPS-2	0.0308658	0.0311006	0.103106	ND	0.0488501	0.0243797	ND	0.0252509	0.0480488	ND	0.0325361	0.017652
d__Bacteria ; p__Firmicutes ; c__Clostridia ; o__Eubacteriales ; f__Anaerofustaceae ; g__Anaerofustis	0.00547166	0.0212269	0.0765969	ND	0.00594389	0.0148824	ND	0.0758657	0.115587	0.00622733	0.00835422	0.0217797
d__Bacteria ; p__Firmicutes ; c__Clostridia ; o__Lachnospirales ; f__Lachnospiraceae ; g__possible_genus_Sk018	ND	0.050163	0.0746167	ND	ND	ND	ND	0.068743	0.120028	ND	ND	ND
d__Bacteria ; p__Actinobacteriota ; c__Coriobacteriia ; o__Coriobacteriales ; f__Eggerthellaceae ; g__DNF00809	0.0364777	0.0259767	0.0131643	0.0635107	ND	0.0034146	0.10204	0.024563	0.0092502	0.0257654	ND	0.00221985
d__Bacteria ; p__Bacteroidota ; c__Bacteroidia ; o__Bacteroidales ; f__Bacteroidetes_vadinHA17 ; g__Bacteroidetes_vadinHA17	ND	0.0311006	0.00289569	ND	0.167303	ND	ND	0.0082631	ND	ND	0.0565972	ND
d__Bacteria ; p__Firmicutes ; c__Clostridia ; o__Peptostreptococcales-Tissierellales ; f__Anaerovoracaceae ; g__[Eubacterium]_brachy_group	ND	0.0212269	0.0318269	ND	0.107391	ND	ND	0.0252509	0.0280287	ND	0.0170825	0.0140998
d__Bacteria ; p__Firmicutes ; c__Bacilli ; o__Erysipelotrichales ; f__Erysipelotrichaceae ; g__Solobacterium	0.0186344	0.0493681	0.00138356	0.00491087	0.106045	ND	ND	0.017214	ND	0.0147584	0.0325361	ND
d__Bacteria ; p__Bacteroidota ; c__Bacteroidia ; o__Chitinophagales	0.047835	ND	ND	ND	ND	ND	0.12855	ND	ND	0.0404029	ND	ND
d__Bacteria ; p__Firmicutes ; c__Bacilli ; o__Erysipelotrichales ; f__Erysipelatoclostridiaceae ; g__Erysipelotrichaceae_UCG-002	ND	ND	ND	0.127226	ND	ND	ND	ND	ND	0.0622733	ND	ND
