# Supplementary material for: Application of MinION Amplicon Sequencing to Buccal Swab Samples for Improving Resolution and Throughput of Rumen Microbiota Analysis
Source: Front Microbiol. 2022 Mar 24;13:783058. doi: 10.3389/fmicb.2022.783058 (PMC8989143; doi:10.3389/fmicb.2022.783058)
Supplement: Supplementary file 3 [file Table_2.XLSX]

## Sheet: Family
Abundances in major rumen family-level bacterial taxa of Japanese Black cattle in experiment 2
Taxa *1	MiSeq	MinION	Pooled SEM	P-value
f__Prevotellaceae	29.2166	28.8767	2.08714	0.936054
f__Oscillospiraceae	8.52292	4.00515	0.543992	< 0.001
f__Lachnospiraceae	7.71598	7.68761	0.575665	0.980638
f__Ruminococcaceae	7.1707	7.89778	0.60622	0.553865
f__Christensenellaceae	6.80574	8.31322	0.580324	0.19826
f__Rikenellaceae	6.68144	28.3172	1.89374	< 0.001
f__Clostridia_UCG-014	4.00823	3.01688	0.397548	0.215504
f__F082	3.82285	1.01612	0.320519	< 0.001
f__Muribaculaceae	2.96441	3.62466	0.259985	0.207514
f__Saccharimonadaceae	2.90402	ND	0.348713	< 0.001
f__[Eubacterium]_coprostanoligenes_group	2.15525	1.81495	0.19403	0.385434
f__Spirochaetaceae	1.87647	0.764031	0.303649	0.0689433
c__Clostridia *2	1.8419	ND	0.195656	< 0.001
f__Pirellulaceae	1.73121	0.0364996	0.192531	< 0.001
f__Acidaminococcaceae	1.50409	0.344427	0.197269	0.0035914
f__Selenomonadaceae	1.4933	0.357308	0.182927	0.00202636
f__Hungateiclostridiaceae	1.21413	0.368825	0.153946	0.00639643
f__RF39	0.977398	0.0412591	0.11635	< 0.001
f__Anaerovoracaceae	0.857852	1.21145	0.0936531	0.0595029
d__Bacteria *2	0.507106	ND	0.063905	< 0.001
f__UCG-010	0.484063	0.478944	0.0540798	0.962765
f__Bacteroidales_RF16_group	0.456764	0.371448	0.0585759	0.471525
f__uncultured (Bacteroidales)	0.440041	0.169734	0.0454795	0.00262562
f__Erysipelotrichaceae	0.410381	0.00774238	0.035952	< 0.001
f__WCHB1-41	0.295673	ND	0.0434031	< 0.001
f__Succinivibrionaceae	0.293853	< 0.001	0.038075	< 0.001
f__Erysipelatoclostridiaceae	0.257058	0.00616325	0.0382483	0.00118547
f__Atopobiaceae	0.232055	0.00600957	0.0294138	< 0.001
f__Methanobacteriaceae	0.204036	0.0123483	0.0212876	< 0.001
f__Bacteroidales_UCG-001	0.16535	0.00975324	0.0187456	< 0.001
f__[Clostridium]_methylpentosum_group	0.146713	0.210927	0.0265381	0.229827
f__Clostridia_vadinBB60_group	0.128623	0.0551838	0.0160696	0.0233029
Others	2.51379	0.97738	0.21791	< 0.001
*1 Taxa with a relative abundance of > 0.1% in at least 14 individuals (half of herd) in either MiSeq or MinION were listed
*2 Unclassified at family-level
ND Not detected

## Sheet: Genus
Abundances in major rumen genus-level bacterial taxa of Japanese Black cattle in experiment 2
Taxa *1	MiSeq	MinION	Pooled SEM	P-value
g__Prevotella	24.9081	25.6865	2.00589	0.850953
g__Christensenellaceae_R-7_group	6.74011	8.20293	0.563289	0.206368
g__NK4A214_group	6.32416	2.4902	0.385556	< 0.001
g__Rikenellaceae_RC9_gut_group	5.91418	26.2087	1.77484	< 0.001
g__Clostridia_UCG-014	4.00823	3.01688	0.390633	0.215504
g__F082	3.82285	1.01612	0.314945	< 0.001
g__Muribaculaceae	2.96441	3.62466	0.255463	0.207514
g__Candidatus_Saccharimonas	2.90363	ND	0.342639	< 0.001
g__Ruminococcus	2.81766	4.84176	0.407611	0.0142144
g__UCG-001 (Ruminococcaceae)	2.30655	2.29937	0.313465	0.991144
g__[Eubacterium]_coprostanoligenes_group	2.15525	1.81495	0.190655	0.385434
c__Clostridia *2	1.8419	ND	0.192253	NA
g__Treponema	1.75384	0.761147	0.295624	0.101981
f__Prevotellaceae *2	1.54012	ND	0.143256	NA
g__Succiniclasticum	1.50409	0.344122	0.193841	0.00358326
f__Ruminococcaceae *2	1.41351	ND	0.140575	NA
g__Butyrivibrio	1.38287	0.210654	0.124153	< 0.001
f__Lachnospiraceae *2	1.32308	ND	0.109102	NA
g__p-1088-a5_gut_group	1.13579	0.0356535	0.114904	< 0.001
g__Saccharofermentans	1.13045	0.276269	0.153324	0.00659028
g__Prevotellaceae_UCG-003	1.03762	0.708552	0.073109	0.0260625
g__Prevotellaceae_UCG-001	1.02109	1.69899	0.209118	0.113145
g__Lachnospiraceae_NK3A20_group	1.01917	1.34805	0.133732	0.232299
g__RF39	0.977398	0.0412591	0.114327	< 0.001
g__Colidextribacter	0.887736	0.594118	0.112213	0.201656
g__Lachnospiraceae_XPB1014_group	0.821216	1.01558	0.16036	0.556461
g__U29-B03	0.698093	2.10533	0.216014	0.0013138
g__uncultured	0.571319	1.39137	0.401937	0.321668
g__UCG-005 (Oscillospiraceae)	0.540179	0.426449	0.0678231	0.41597
d__Bacteria *2	0.507106	ND	0.0627935	NA
g__UCG-010 (Oscillospirales)	0.484063	0.478944	0.0531392	0.962765
g__Veillonellaceae_UCG-001	0.474791	0.118637	0.0444106	< 0.001
g__Bacteroidales_RF16_group	0.456764	0.371448	0.0575571	0.471525
g__uncultured (Bacteroidales)	0.440041	0.169734	0.0446885	0.00262562
g__Family_XIII_AD3011_group	0.421258	0.299203	0.0359303	0.0955743
g__Termite_planctomycete_cluster	0.389399	ND	0.049331	NA
g__Prevotellaceae_NK3B31_group	0.334474	0.445814	0.0499518	0.277571
g__Marvinbryantia	0.334375	0.582593	0.0654947	0.0632615
g__uncultured (Ruminococcaceae)	0.325086	0.366638	0.0648312	0.756096
g__UCG-002 (Oscillospiraceae)	0.309343	0.228245	0.0441432	0.371663
g__WCHB1-41	0.295673	ND	0.0426482	NA
g__Pseudobutyrivibrio	0.278149	0.142484	0.0449729	0.143019
g__Schwartzia	0.268328	0.0643065	0.0467373	0.034355
g__Acetitomaculum	0.251748	0.0931493	0.0232213	< 0.001
g__[Eubacterium]_ruminantium_group	0.2406	0.254301	0.0255454	0.794878
g__Lachnospiraceae_UCG-008	0.236213	0.201977	0.0275517	0.546532
g__V9D2013_group	0.234838	0.149064	0.0321003	0.192646
g__[Eubacterium]_ventriosum_group	0.223529	0.21734	0.0518921	0.953911
g__CAG-352 (Ruminococcaceae)	0.220338	0.252885	0.0285678	0.580526
g__Methanobrevibacter	0.202399	0.0123483	0.0207484	< 0.001
g__uncultured (Oscillospiraceae)	0.173743	0.0848108	0.0164349	0.00744452
g__[Ruminococcus]_gauvreauii_group	0.173009	0.369957	0.0341437	0.00433317
g__Bacteroidales_UCG-001	0.16535	0.00975324	0.0184196	< 0.001
g__uncultured (Erysipelotrichaceae)	0.155596	0.00228276	0.0127926	< 0.001
g__Anaerovorax	0.153829	0.154847	0.0171619	0.977085
g__Erysipelotrichaceae_UCG-009	0.147951	0.00351949	0.0190525	< 0.001
g__[Clostridium]_methylpentosum_group	0.146713	0.210927	0.0260765	0.229827
g__Clostridia_vadinBB60_group	0.128623	0.0551838	0.0157901	0.0233029
f__Anaerovoracaceae *2	0.126396	ND	0.0134183	NA
g__[Eubacterium]_nodatum_group	0.115776	0.189056	0.016132	0.0242181
g__Lachnospiraceae_AC2044_group	0.0701233	0.382016	0.0320953	< 0.001
g__uncultured (Christensenellaceae)	0.0544729	0.109852	0.0103142	0.00772499
g__Syntrophococcus	0.0468617	0.158556	0.0140985	< 0.001
g__Roseburia	0.0248841	0.113312	0.0127094	< 0.001
g__Mogibacterium	0.00503975	0.396139	0.0418785	< 0.001
g__[Eubacterium]_brachy_group	ND	0.117357	0.0116865	NA
Others	5.9185	3.03367	0.380952	< 0.001
*1 Taxa with a relative abundance of > 0.1% in at least 14 individuals (half of herd) in either MiSeq or MinION were listed
*2 Unclassified at genus-level
ND Not detected
