# Supplementary material for: Application of MinION Amplicon Sequencing to Buccal Swab Samples for Improving Resolution and Throughput of Rumen Microbiota Analysis
Source: Front Microbiol. 2022 Mar 24;13:783058. doi: 10.3389/fmicb.2022.783058 (PMC8989143; doi:10.3389/fmicb.2022.783058)
Supplement: Supplementary file 4 [file Table_3.XLSX]

## Sheet: All
ID	Taxa *1	Buccal Swab average *2	Rumen average *2	Buccal Swab max *2	Rumen max *2	BS max/R max *2	Classification
x001	d__Bacteria; p__Bacteroidota; c__Bacteroidia; o__Bacteroidales; f__Rikenellaceae; g__Rikenellaceae_RC9_gut_group; s__uncultured_bacterium	10.4805	15.1024	22.5298	19.4535	1.15814	Rumen specific
x002	d__Bacteria; p__Bacteroidota; c__Bacteroidia; o__Bacteroidales; f__Prevotellaceae; g__Prevotella; s__uncultured_bacterium	7.12255	17.5332	22.46	28.5998	0.785321	Rumen specific
x003	d__Bacteria; p__Firmicutes; c__Clostridia; o__Christensenellales; f__Christensenellaceae; g__Christensenellaceae_R-7_group; s__uncultured_bacterium	1.36547	2.96365	2.28248	5.57136	0.40968	Rumen specific
x004	d__Bacteria; p__Bacteroidota; c__Bacteroidia; o__Bacteroidales; f__Muribaculaceae; g__Muribaculaceae; s__uncultured_bacterium	1.94569	1.59211	2.86674	3.40531	0.841844	Rumen specific
x005	d__Bacteria; p__Firmicutes; c__Clostridia; o__Oscillospirales; f__Ruminococcaceae; g__Ruminococcus; s__uncultured_bacterium	1.53923	3.33098	2.95682	4.53424	0.65211	Rumen specific
x006	d__Bacteria; p__Firmicutes; c__Clostridia; o__Lachnospirales; f__Lachnospiraceae; g__Lachnospiraceae_NK3A20_group; s__uncultured_rumen	0.380072	0.739512	0.8549	0.913017	0.936346	Rumen specific
x007	d__Bacteria; p__Firmicutes; c__Clostridia; o__Clostridia_UCG-014; f__Clostridia_UCG-014; g__Clostridia_UCG-014; s__uncultured_bacterium	0.450184	0.574259	0.68836	0.715608	0.961924	Rumen specific
x008	d__Bacteria; p__Firmicutes; c__Clostridia; o__Oscillospirales; f__[Eubacterium]_coprostanoligenes_group; g__[Eubacterium]_coprostanoligenes_group; s__uncultured_bacterium	0.642987	0.288782	1.34543	0.516112	2.60686	Rumen specific
x009	d__Bacteria; p__Bacteroidota; c__Bacteroidia; o__Bacteroidales; f__Prevotellaceae; g__Prevotella; s__uncultured_rumen	5.85821	20.1198	17.7726	41.8359	0.424817	Rumen specific
x010	d__Bacteria; p__Firmicutes; c__Clostridia; o__Lachnospirales; f__Lachnospiraceae; g__Lachnospiraceae_NK3A20_group; s__uncultured_bacterium	0.388688	1.41868	0.761849	2.79457	0.272618	Rumen specific
x011	d__Bacteria; p__Firmicutes; c__Clostridia; o__Lachnospirales; f__Lachnospiraceae; g__[Ruminococcus]_gauvreauii_group; s__uncultured_bacterium	0.211204	0.165832	0.411876	0.19124	2.15371	Rumen specific
x012	d__Bacteria; p__Bacteroidota; c__Bacteroidia; o__Bacteroidales; f__Rikenellaceae; g__Rikenellaceae_RC9_gut_group; s__uncultured_rumen	2.83511	5.05682	6.30416	7.60273	0.829197	Rumen specific
x013	d__Bacteria; p__Bacteroidota; c__Bacteroidia; o__Bacteroidales; f__Muribaculaceae; g__Muribaculaceae; s__uncultured_rumen	0.677677	1.08665	1.7098	1.55495	1.09958	Rumen specific
x014	d__Bacteria; p__Firmicutes; c__Clostridia; o__Christensenellales; f__Christensenellaceae; g__Christensenellaceae_R-7_group; s__uncultured_rumen	0.37207	1.56143	0.789429	2.54748	0.309887	Rumen specific
x015	d__Bacteria; p__Firmicutes; c__Clostridia; o__Lachnospirales; f__Lachnospiraceae; g__uncultured; s__uncultured_bacterium	0.907315	0.169373	1.61139	0.231589	6.95798	Possibly oral bacteria
x016	d__Bacteria; p__Bacteroidota; c__Bacteroidia; o__Bacteroidales; f__Bacteroidales_RF16_group; g__Bacteroidales_RF16_group; s__uncultured_bacterium	0.653569	0.373904	1.51085	0.700651	2.15635	Rumen specific
x017	d__Bacteria; p__Bacteroidota; c__Bacteroidia; o__Bacteroidales; f__Prevotellaceae; g__Prevotellaceae_UCG-001; s__uncultured_rumen	0.360223	1.62837	0.813533	1.87392	0.434135	Rumen specific
x018	d__Bacteria; p__Firmicutes; c__Clostridia; o__Oscillospirales; f__Oscillospiraceae; g__UCG-005; s__uncultured_bacterium	3.43946	0.132082	7.46245	0.296114	25.2013	Possibly oral bacteria
x019	d__Bacteria; p__Firmicutes; c__Clostridia; o__Clostridia_UCG-014; f__Clostridia_UCG-014; g__Clostridia_UCG-014; s__uncultured_rumen	0.158847	0.772542	0.309917	1.72555	0.179605	Rumen specific
x020	d__Bacteria; p__Firmicutes; c__Clostridia; o__Lachnospirales; f__Lachnospiraceae; g__Lachnospiraceae_NK4A136_group; s__uncultured_bacterium	0.338263	0.177596	0.500626	0.413695	1.21013	Rumen specific
x021	d__Bacteria; p__Bacteroidota; c__Bacteroidia; o__Bacteroidales; f__Prevotellaceae; g__Prevotellaceae_UCG-003; s__uncultured_bacterium	0.227457	0.481543	0.697314	0.72785	0.958046	Rumen specific
x022	d__Bacteria; p__Firmicutes; c__Clostridia; o__Oscillospirales; f__Oscillospiraceae; g__NK4A214_group; s__uncultured_bacterium	0.152543	0.451337	0.308229	0.648448	0.475333	Rumen specific
x023	d__Bacteria; p__Firmicutes; c__Clostridia; o__Lachnospirales; f__Lachnospiraceae; g__Marvinbryantia; s__uncultured_bacterium	0.135081	0.194172	0.291745	0.297915	0.979292	Rumen specific
x024	d__Bacteria; p__Bacteroidota; c__Bacteroidia; o__Bacteroidales; f__Prevotellaceae; g__Prevotellaceae_UCG-003; s__uncultured_rumen	0.434871	0.74349	1.20965	1.03884	1.16443	Rumen specific
x025	d__Bacteria; p__Bacteroidota; c__Bacteroidia; o__Bacteroidales; f__F082; g__F082; s__uncultured_bacterium	0.217525	0.606469	0.581095	1.46199	0.397469	Rumen specific
x026	d__Bacteria; p__Firmicutes; c__Bacilli; o__Lactobacillales; f__Streptococcaceae; g__Streptococcus; s__uncultured_bacterium	1.41246	0.0550752	5.19992	0.112486	46.2273	Possibly oral bacteria
x027	d__Bacteria; p__Bacteroidota; c__Bacteroidia; o__Bacteroidales; f__Bacteroidales_RF16_group; g__Bacteroidales_RF16_group; s__uncultured_rumen	0.437513	0.715947	1.78202	1.04874	1.69921	Rumen specific
x028	d__Bacteria; p__Firmicutes; c__Negativicutes; o__Acidaminococcales; f__Acidaminococcaceae; g__Succiniclasticum; s__uncultured_rumen	0.138967	0.774377	0.413223	0.959947	0.430465	Rumen specific
x029	d__Bacteria; p__Firmicutes; c__Negativicutes; o__Acidaminococcales; f__Acidaminococcaceae; g__Succiniclasticum; s__uncultured_bacterium	0.107489	0.384496	0.296598	0.507558	0.584362	Rumen specific
x030	d__Bacteria; p__Firmicutes; c__Clostridia; o__Lachnospirales; f__Lachnospiraceae; g__Lachnospiraceae_AC2044_group; s__uncultured_bacterium	0.203476	0.16347	0.34418	0.246126	1.39839	Rumen specific
x031	d__Bacteria; p__Bacteroidota; c__Bacteroidia; o__Bacteroidales; f__Prevotellaceae; g__Prevotellaceae_UCG-001; s__uncultured_bacterium	0.294741	0.495317	0.645661	0.962369	0.670908	Rumen specific
x032	d__Bacteria; p__Firmicutes; c__Clostridia; o__Peptostreptococcales-Tissierellales; f__Anaerovoracaceae; g__Mogibacterium; s__uncultured_rumen	0.102043	0.197986	0.279151	0.277606	1.00556	Rumen specific
x033	d__Bacteria; p__Firmicutes; c__Bacilli; o__Lactobacillales; f__Streptococcaceae; g__Streptococcus; s__Streptococcus_suis	7.15135	0	28.332	0	BS_only	Possibly oral bacteria
x034	d__Bacteria; p__Firmicutes; c__Bacilli; o__Lactobacillales; f__Streptococcaceae; g__Streptococcus; s__Streptococcus_sp.	3.92618	0.00375012	15.6704	0.0132336	1184.14	Possibly oral bacteria
x035	d__Bacteria; p__Bacteroidota; c__Bacteroidia; o__Bacteroidales; f__Rikenellaceae; g__U29-B03; s__uncultured_rumen	0.788559	0.334075	3.04158	0.743973	4.0883	Rumen specific
x036	d__Bacteria; p__Firmicutes; c__Clostridia; o__Lachnospirales; f__Lachnospiraceae; g__uncultured; s__uncultured_rumen	0.146265	0.557127	0.497683	1.63301	0.304765	Rumen specific
x037	d__Bacteria; p__Firmicutes; c__Clostridia; o__Lachnospirales; f__Lachnospiraceae; g__Marvinbryantia; s__uncultured_rumen	0.0864181	0.329902	0.197732	0.48549	0.407283	Rumen specific
x038	d__Bacteria; p__Bacteroidota; c__Bacteroidia; o__Bacteroidales; f__Prevotellaceae; g__Prevotella; s__Prevotella_ruminicola	0.20792	2.16724	0.503616	2.94053	0.171267	Rumen specific
x039	d__Bacteria; p__Firmicutes; c__Clostridia; o__Oscillospirales; f__Ruminococcaceae; g__Ruminococcus; s__uncultured_rumen	0.174206	0.466732	0.62809	0.75516	0.83173	Rumen specific
x040	d__Bacteria; p__Bacteroidota; c__Bacteroidia; o__Bacteroidales; f__Prevotellaceae; g__uncultured; s__uncultured_bacterium	0.22863	1.24874	0.645536	3.33678	0.193461	Rumen specific
x041	d__Bacteria; p__Proteobacteria; c__Alphaproteobacteria; o__Rhodospirillales; f__uncultured; g__uncultured; s__uncultured_bacterium	0.128535	0.16678	0.297004	0.25172	1.1799	Rumen specific
x042	d__Bacteria; p__Bacteroidota; c__Bacteroidia; o__Bacteroidales; f__Prevotellaceae; g__Prevotellaceae_UCG-004; s__uncultured_rumen	0.298004	0.209863	0.662983	0.337458	1.96464	Rumen specific
x043	d__Bacteria; p__Firmicutes; c__Clostridia; o__Oscillospirales; f__Ruminococcaceae; g__CAG-352; s__uncultured_bacterium	0.070811	0.567328	0.209363	0.931524	0.224753	Rumen specific
x044	d__Bacteria; p__Bacteroidota; c__Bacteroidia; o__Bacteroidales; f__Prevotellaceae; g__Prevotella; s__Prevotella_sp.	0.2172	0.655801	0.955579	1.37569	0.694616	Rumen specific
x045	d__Bacteria; p__Firmicutes; c__Clostridia; o__Lachnospirales; f__Lachnospiraceae; g__Roseburia; s__uncultured_bacterium	0.361369	0.0717409	0.829161	0.141888	5.84379	Possibly oral bacteria
x046	d__Bacteria; p__Bacteroidota; c__Bacteroidia; o__Bacteroidales; f__Prevotellaceae; g__Prevotellaceae_YAB2003_group; s__uncultured_rumen	0.163001	0.589432	0.594008	0.772957	0.768488	Rumen specific
x047	d__Bacteria; p__Firmicutes; c__Clostridia; o__Oscillospirales; f__Oscillospiraceae; g__NK4A214_group; s__uncultured_rumen	0.104057	0.437717	0.374483	0.800635	0.467733	Rumen specific
x048	d__Bacteria; p__Firmicutes; c__Clostridia; o__Oscillospirales; f__Ruminococcaceae; g__UCG-001; s__uncultured_bacterium	0.0776201	0.607706	0.255888	1.43705	0.178065	Rumen specific
x049	d__Bacteria; p__Firmicutes; c__Clostridia; o__Lachnospirales; f__Lachnospiraceae; g__Anaerosporobacter; s__uncultured_bacterium	0.262564	0.00459007	0.750939	0.0167813	44.7484	Possibly oral bacteria
x050	d__Bacteria; p__Firmicutes; c__Clostridia; o__Oscillospirales; f__UCG-010; g__UCG-010; s__uncultured_bacterium	0.24472	0.153471	0.477789	0.310991	1.53635	Rumen specific
x051	d__Bacteria; p__Spirochaetota; c__Spirochaetia; o__Spirochaetales; f__Spirochaetaceae; g__Treponema; s__uncultured_bacterium	0.116763	0.349702	0.206612	0.499692	0.413478	Rumen specific
x052	d__Bacteria; p__Firmicutes; c__Clostridia; o__Oscillospirales; f__Ruminococcaceae; g__uncultured; s__uncultured_bacterium	0.120289	0.073616	0.206612	0.141888	1.45616	Rumen specific
x053	d__Bacteria; p__Proteobacteria; c__Gammaproteobacteria; o__Burkholderiales; f__Neisseriaceae; g__Alysiella; s__Alysiella_filiformis	1.6399	0	5.85207	0	BS_only	Possibly oral bacteria
x054	d__Bacteria; p__Firmicutes; c__Clostridia; o__Peptostreptococcales-Tissierellales; f__Peptostreptococcaceae; g__Romboutsia; s__uncultured_bacterium	0.934535	0.00123381	2.28411	0.00616903	370.253	Possibly oral bacteria
x055	d__Bacteria; p__Firmicutes; c__Clostridia; o__Peptostreptococcales-Tissierellales; f__Peptostreptococcaceae; g__Paeniclostridium; s__uncultured_bacterium	0.999688	0	2.78473	0	BS_only	Possibly oral bacteria
x056	d__Bacteria; p__Bacteroidota; c__Bacteroidia; o__Bacteroidales; f__uncultured; g__uncultured; s__uncultured_bacterium	0.280655	0.0807891	0.866531	0.100688	8.6061	Possibly oral bacteria
x057	d__Bacteria; p__Bacteroidota; c__Bacteroidia; o__Flavobacteriales; f__Flavobacteriaceae; g__Aequorivita; s__Aequorivita_sp.	1.41965	0	4.01601	0	BS_only	Possibly oral bacteria
x058	d__Bacteria; p__Spirochaetota; c__Spirochaetia; o__Spirochaetales; f__Spirochaetaceae; g__Treponema; s__uncultured_rumen	0.0683472	0.164315	0.142045	0.307658	0.461699	Rumen specific
x059	d__Bacteria; p__Firmicutes; c__Clostridia; o__Lachnospirales; f__Lachnospiraceae; g__Acetitomaculum; s__uncultured_bacterium	0.1143	0.105427	0.187735	0.293942	0.63868	Rumen specific
x060	d__Bacteria; p__Cyanobacteria; c__Vampirivibrionia; o__Gastranaerophilales; f__Gastranaerophilales; g__Gastranaerophilales; s__uncultured_bacterium	0.108162	0.191301	0.284091	0.353819	0.802928	Rumen specific
x061	d__Bacteria; p__Bacteroidota; c__Bacteroidia; o__Bacteroidales; f__Rikenellaceae; g__Rikenellaceae_RC9_gut_group; s__uncultured_Bacteroidales	0.151067	0.129912	0.484981	0.277606	1.74701	Rumen specific
x062	d__Bacteria; p__Firmicutes; c__Bacilli; o__RF39; f__RF39; g__RF39; s__uncultured_rumen	0.0651532	0.175282	0.187735	0.239508	0.783835	Rumen specific
x063	d__Bacteria; p__Firmicutes; c__Clostridia; o__Lachnospirales; f__Lachnospiraceae; g__Pseudobutyrivibrio; s__uncultured_bacterium	0.0201784	0.204288	0.0387397	0.357308	0.108421	Rumen specific
x064	d__Bacteria; p__Firmicutes; c__Clostridia; o__Lachnospirales; f__Lachnospiraceae; g__Agathobacter; s__uncultured_bacterium	0.451079	0	0.938673	0	BS_only	Possibly oral bacteria
x065	d__Bacteria; p__Firmicutes; c__Clostridia; o__Lachnospirales; f__Lachnospiraceae; g__Coprococcus; s__uncultured_bacterium	0.161688	0.0297987	0.245351	0.0489903	5.00816	Possibly oral bacteria
x066	d__Bacteria; p__Firmicutes; c__Clostridia; o__Lachnospirales; f__Lachnospiraceae; g__Lachnospiraceae_XPB1014_group; s__uncultured_bacterium	0.0503661	0.27288	0.180285	0.430721	0.418565	Rumen specific
x067	d__Bacteria; p__Firmicutes; c__Clostridia; o__Oscillospirales; f__Ruminococcaceae; g__Ruminococcus; s__Ruminococcus_flavefaciens	0.0924812	0.136495	0.322831	0.283775	1.13763	Rumen specific
x068	d__Bacteria; p__Firmicutes; c__Clostridia; o__Oscillospirales; f__Oscillospiraceae; g__UCG-005; s__uncultured_rumen	0.0755827	0.102045	0.171615	0.222085	0.772744	Rumen specific
x069	d__Bacteria; p__Firmicutes; c__Clostridia; o__Oscillospirales; f__[Eubacterium]_coprostanoligenes_group; g__[Eubacterium]_coprostanoligenes_group; s__uncultured_rumen	0.123743	0.247418	0.446199	0.397009	1.1239	Rumen specific
x070	d__Bacteria; p__Bacteroidota; c__Bacteroidia; o__Bacteroidales; f__Prevotellaceae; g__Prevotellaceae_Ga6A1_group; s__rumen_bacterium	0.101549	0.141009	0.314045	0.462686	0.678743	Rumen specific
x071	d__Bacteria; p__Firmicutes; c__Clostridia; o__Lachnospirales; f__Lachnospiraceae; g__Lachnospiraceae_AC2044_group; s__uncultured_rumen	0.0428812	0.141482	0.162838	0.179001	0.909705	Rumen specific
x072	d__Bacteria; p__Firmicutes; c__Bacilli; o__Lactobacillales; f__Streptococcaceae; g__Streptococcus; s__Streptococcus_ruminantium	7.91569	0	28.6597	0	BS_only	Possibly oral bacteria
x073	d__Bacteria; p__Bacteroidota; c__Bacteroidia; o__Bacteroidales; f__Bacteroidaceae; g__Bacteroides; s__uncultured_bacterium	0.861505	0	1.7562	0	BS_only	Possibly oral bacteria
x074	d__Bacteria; p__Firmicutes; c__Bacilli; o__Lactobacillales; f__Aerococcaceae; g__Aerosphaera; s__Aerosphaera_taetra	0.834013	0	1.73331	0	BS_only	Possibly oral bacteria
x075	d__Bacteria; p__Bacteroidota; c__Bacteroidia; o__Bacteroidales; f__Rikenellaceae; g__U29-B03; s__uncultured_bacterium	0.136642	0.422591	0.540855	1.30751	0.413651	Rumen specific
x076	d__Bacteria; p__Bacteroidota; c__Bacteroidia; o__Flavobacteriales; f__Flavobacteriaceae; g__Formosa; s__uncultured_bacterium	0.725203	0	1.42365	0	BS_only	Possibly oral bacteria
x077	d__Bacteria; p__Firmicutes; c__Clostridia; o__Monoglobales; f__Monoglobaceae; g__Monoglobus; s__uncultured_bacterium	0.483471	0.0477403	1.04819	0.0870938	12.0351	Possibly oral bacteria
x078	d__Bacteria; p__Firmicutes; c__Clostridia; o__Clostridiales; f__Clostridiaceae; g__Clostridium_sensu_stricto_1; s__uncultured_bacterium	0.426356	0.00482407	0.71965	0.0132336	54.3803	Possibly oral bacteria
x079	d__Bacteria; p__Firmicutes; c__Clostridia; o__Lachnospirales; f__Lachnospiraceae; g__Lachnospiraceae_FCS020_group; s__uncultured_bacterium	0.133474	0.0153926	0.312891	0.0308452	10.1439	Possibly oral bacteria
x080	d__Bacteria; p__Bacteroidota; c__Bacteroidia; o__Bacteroidales; f__uncultured; g__uncultured; s__uncultured_rumen	0.159548	0.0939343	0.568182	0.19124	2.97104	Rumen specific
x081	d__Bacteria; p__Firmicutes; c__Clostridia; o__Lachnospirales; f__Lachnospiraceae; g__Blautia; s__uncultured_bacterium	0.172965	0.0302734	0.34418	0.0595514	5.77955	Possibly oral bacteria
x082	d__Bacteria; p__Actinobacteriota; c__Acidimicrobiia; o__Actinomarinales; f__uncultured; g__uncultured; s__uncultured_compost	1.17215	0	3.61389	0	BS_only	Possibly oral bacteria
x083	d__Bacteria; p__Firmicutes; c__Bacilli; o__Staphylococcales; f__Staphylococcaceae; g__Staphylococcus; s__Staphylococcus_cohnii	0.486084	0	1.56446	0	BS_only	Possibly oral bacteria
x084	d__Bacteria; p__Firmicutes; c__Clostridia; o__Oscillospirales; f__Ruminococcaceae; g__UCG-001; s__uncultured_rumen	0.0254847	0.421219	0.0988659	1.38953	0.0711505	Rumen specific
x085	d__Bacteria; p__Bacteroidota; c__Bacteroidia; o__Flavobacteriales; f__Flavobacteriaceae; g__Capnocytophaga; s__Capnocytophaga_sp.	0.664671	0	2.76656	0	BS_only	Possibly oral bacteria
x086	d__Bacteria; p__Firmicutes; c__Bacilli; o__Bacillales; f__Bacillaceae; g__Ureibacillus; s__Ureibacillus_defluvii	0.760701	0	2.47184	0	BS_only	Possibly oral bacteria
x087	d__Bacteria; p__Bacteroidota; c__Bacteroidia; o__Flavobacteriales; f__Flavobacteriaceae; g__Flavobacterium; s__uncultured_bacterium	0.588189	0	1.26721	0	BS_only	Possibly oral bacteria
x088	d__Bacteria; p__Bacteroidota; c__Bacteroidia; o__Bacteroidales; f__Prevotellaceae; g__Prevotella; s__unidentified_rumen	0.0567182	0.500048	0.180285	1.10197	0.163602	Rumen specific
x089	d__Bacteria; p__Firmicutes; c__Clostridia; o__Peptostreptococcales-Tissierellales; f__Peptostreptococcaceae; g__Romboutsia; s__uncultured_rumen	0.333106	0.00110339	0.797872	0.00551694	144.622	Possibly oral bacteria
x090	d__Bacteria; p__Firmicutes; c__Clostridia; o__Lachnospirales; f__Lachnospiraceae; g__[Eubacterium]_ruminantium_group; s__uncultured_bacterium	0.0810022	0.0798118	0.348657	0.152187	2.29098	Rumen specific
x091	d__Bacteria; p__Firmicutes; c__Clostridia; o__Peptostreptococcales-Tissierellales; f__Peptostreptococcaceae; g__uncultured; s__uncultured_bacterium	0.363313	0	0.750939	0	BS_only	Possibly oral bacteria
x092	d__Bacteria; p__Firmicutes; c__Bacilli; o__Erysipelotrichales; f__Erysipelatoclostridiaceae; g__Kandleria; s__Kandleria_vitulina	0.0503705	0.198594	0.103306	0.358601	0.28808	Rumen specific
x093	d__Bacteria; p__Firmicutes; c__Negativicutes; o__Veillonellales-Selenomonadales; f__Selenomonadaceae; g__Selenomonas; s__Selenomonas_ruminantium	0.0182527	0.165817	0.0581564	0.350691	0.165834	Rumen specific
x094	d__Bacteria; p__Firmicutes; c__Clostridia; o__Clostridia; f__Hungateiclostridiaceae; g__Saccharofermentans; s__uncultured_bacterium	0.0324447	0.0878186	0.129132	0.179631	0.718875	Rumen specific
x095	d__Bacteria; p__Firmicutes; c__Clostridia; o__Oscillospirales; f__UCG-010; g__UCG-010; s__uncultured_rumen	0.0290782	0.0950096	0.145391	0.178654	0.813813	Rumen specific
x096	d__Bacteria; p__Firmicutes; c__Clostridia; o__Lachnospirales; f__Lachnospiraceae; g__probable_genus_10; s__uncultured_bacterium	0.0158898	0.0967892	0.0407095	0.146971	0.276991	Rumen specific
x097	d__Bacteria; p__Bacteroidota; c__Bacteroidia; o__Bacteroidales; f__Prevotellaceae; g__Prevotellaceae_NK3B31_group; s__uncultured_rumen	0.0543695	0.248565	0.116219	0.707637	0.164235	Rumen specific
x098	d__Bacteria; p__Bacteroidota; c__Bacteroidia; o__Bacteroidales; f__Rikenellaceae; g__Alistipes; s__uncultured_bacterium	0.331701	0.00111876	0.968492	0.00559378	173.137	Possibly oral bacteria
x099	d__Bacteria; p__Gemmatimonadota; c__S0134_terrestrial_group; o__S0134_terrestrial_group; f__S0134_terrestrial_group; g__S0134_terrestrial_group; s__uncultured_bacterium	0.279024	0.00111876	0.565428	0.00559378	101.082	Possibly oral bacteria
x100	d__Bacteria; p__Firmicutes; c__Clostridia; o__Peptostreptococcales-Tissierellales; f__Peptostreptococcaceae; g__Romboutsia; s__uncultured_Clostridium	0.27672	0.00111876	0.669298	0.00559378	119.65	Possibly oral bacteria
x101	d__Bacteria; p__Bacteroidota; c__Bacteroidia; o__Bacteroidales; f__p-251-o5; g__p-251-o5; s__uncultured_rumen	0.0761933	0.0261547	0.129132	0.050344	2.565	Rumen specific
x102	d__Bacteria; p__Firmicutes; c__Bacilli; o__Lactobacillales; f__Carnobacteriaceae; g__uncultured; s__uncultured_bacterium	0.316346	0	0.892397	0	BS_only	Possibly oral bacteria
x103	d__Bacteria; p__Bacteroidota; c__Bacteroidia; o__Bacteroidales; f__Prevotellaceae; g__Alloprevotella; s__uncultured_bacterium	0.116833	0.00328073	0.281602	0.0108867	25.8666	Possibly oral bacteria
x104	d__Bacteria; p__Firmicutes; c__Clostridia; o__Lachnospirales; f__Lachnospiraceae; g__Tyzzerella; s__uncultured_bacterium	0.160283	0	0.326068	0	BS_only	Possibly oral bacteria
x105	d__Bacteria; p__Firmicutes; c__Clostridia; o__Oscillospirales; f__Oscillospiraceae; g__Colidextribacter; s__uncultured_bacterium	0.0279605	0.127222	0.109512	0.211738	0.517204	Rumen specific
x106	d__Bacteria; p__Cyanobacteria; c__Vampirivibrionia; o__Gastranaerophilales; f__Gastranaerophilales; g__Gastranaerophilales; s__uncultured_rumen	0.0340129	0.0504534	0.0938673	0.136084	0.689775	Rumen specific
x107	d__Bacteria; p__Firmicutes; c__Negativicutes; o__Veillonellales-Selenomonadales; f__Selenomonadaceae; g__Veillonellaceae_UCG-001; s__uncultured_rumen	0.0460619	0.165138	0.167872	0.307658	0.545645	Rumen specific
x108	d__Bacteria; p__Spirochaetota; c__Spirochaetia; o__Spirochaetales; f__Spirochaetaceae; g__Treponema; s__uncultured_Treponema	0.0516529	0.182749	0.258264	0.493523	0.523308	Rumen specific
x109	d__Bacteria; p__Firmicutes; c__Clostridia; o__Oscillospirales; f__Ruminococcaceae; g__CAG-352; s__uncultured_rumen	0.01382	0.0941925	0.0516529	0.296114	0.174436	Rumen specific
x110	d__Bacteria; p__Bacteroidota; c__Bacteroidia; o__Bacteroidales; f__Prevotellaceae; g__Prevotellaceae_NK3B31_group; s__uncultured_bacterium	0.0520541	0.128887	0.12013	0.43671	0.27508	Rumen specific
x111	d__Bacteria; p__Firmicutes; c__Clostridia; o__Lachnospirales; f__Lachnospiraceae; g__FD2005; s__uncultured_rumen	0.00930503	0.0636169	0.0465252	0.195961	0.23742	Rumen specific
x112	d__Bacteria; p__Firmicutes; c__Clostridia; o__Oscillospirales; f__Ruminococcaceae; g__Ruminococcus; s__Ruminococcus_albus	0.00632842	0.183529	0.0258264	0.337488	0.0765254	Rumen specific
x113	d__Bacteria; p__Firmicutes; c__Bacilli; o__Staphylococcales; f__Staphylococcaceae; g__Staphylococcus; s__Staphylococcus_sp.	0.183583	0	0.594493	0	BS_only	Possibly oral bacteria
x114	d__Bacteria; p__Firmicutes; c__Clostridia; o__Lachnospirales; f__Lachnospiraceae; g__[Ruminococcus]_gauvreauii_group; s__uncultured_rumen	0.0286426	0.0538686	0.0908724	0.139844	0.64981	Rumen specific
x115	d__Bacteria; p__Proteobacteria; c__Alphaproteobacteria; o__Rhodospirillales; f__uncultured; g__uncultured; s__uncultured_rumen	0.0371509	0.0526279	0.129132	0.0794018	1.62631	Rumen specific
x116	d__Bacteria; p__Firmicutes; c__Clostridia; o__Lachnospirales; f__Lachnospiraceae; g__Oribacterium; s__uncultured_rumen	0.023125	0.0551409	0.0639721	0.128657	0.49723	Rumen specific
x117	d__Bacteria; p__Firmicutes; c__Bacilli; o__Lactobacillales; f__Carnobacteriaceae; g__Jeotgalibaca; s__uncultured_bacterium	0.26494	0	0.531915	0	BS_only	Possibly oral bacteria
x118	d__Bacteria; p__Firmicutes; c__Clostridia; o__Lachnospirales; f__Lachnospiraceae; g__[Eubacterium]_hallii_group; s__uncultured_rumen	0.025282	0.0563757	0.116313	0.117469	0.990155	Rumen specific
x119	d__Bacteria; p__Bacteroidota; c__Bacteroidia; o__Cytophagales; f__Cyclobacteriaceae; g__Algoriphagus; s__uncultured_bacterium	0.250395	0	0.625782	0	BS_only	Possibly oral bacteria
x120	d__Bacteria; p__Firmicutes; c__Bacilli; o__Paenibacillales; f__Paenibacillaceae; g__Ammoniibacillus; s__Ammoniibacillus_agariperforans	0.281028	0	0.750939	0	BS_only	Possibly oral bacteria
x121	d__Bacteria; p__Firmicutes; c__Clostridia; o__Peptostreptococcales-Tissierellales; f__Anaerovoracaceae; g__Family_XIII_AD3011_group; s__uncultured_bacterium	0.0362401	0.0754641	0.0516529	0.0987045	0.523308	Rumen specific
x122	d__Bacteria; p__Firmicutes; c__Clostridia; o__Peptostreptococcales-Tissierellales; f__Anaerovoracaceae; g__Anaerovorax; s__uncultured_bacterium	0.0710025	0.046066	0.187735	0.0740284	2.53598	Rumen specific
x123	d__Bacteria; p__Firmicutes; c__Clostridia; o__Lachnospirales; f__Lachnospiraceae; g__Butyrivibrio; s__uncultured_bacterium	0.0264093	0.0480165	0.0903926	0.0653203	1.38383	Rumen specific
x124	d__Bacteria; p__Firmicutes; c__Clostridia; o__Lachnospirales; f__Lachnospiraceae; g__[Eubacterium]_ruminantium_group; s__uncultured_rumen	0.025282	0.0824741	0.116313	0.100688	1.15518	Rumen specific
x125	d__Bacteria; p__Firmicutes; c__Clostridia; o__Lachnospirales; f__Lachnospiraceae; g__Lachnospiraceae_UCG-008; s__uncultured_bacterium	0.0399233	0.0572632	0.156446	0.132336	1.18218	Rumen specific
x126	d__Bacteria; p__Firmicutes; c__Clostridia; o__Lachnospirales; f__Lachnospiraceae; g__Lachnoclostridium; s__uncultured_bacterium	0.038621	0.0186364	0.0782228	0.0435469	1.79629	Rumen specific
x127	d__Bacteria; p__Firmicutes; c__Clostridia; o__Lachnospirales; f__Lachnospiraceae; g__[Eubacterium]_ventriosum_group; s__uncultured_rumen	0.0066183	0.0665772	0.0174469	0.172037	0.101414	Rumen specific
x128	d__Bacteria; p__Firmicutes; c__Negativicutes; o__Veillonellales-Selenomonadales; f__Selenomonadaceae; g__Selenomonas; s__uncultured_rumen	0.0439921	0.0870249	0.180785	0.172037	1.05085	Rumen specific
x129	d__Bacteria; p__Actinobacteriota; c__Actinobacteria; o__Micrococcales; f__Brevibacteriaceae; g__Brevibacterium; s__Brevibacterium_linens	0.168369	0	0.446199	0	BS_only	Possibly oral bacteria
x130	d__Bacteria; p__Firmicutes; c__Clostridia; o__Oscillospirales; f__Oscillospiraceae; g__Colidextribacter; s__uncultured_rumen	0.00201939	0.198207	0.0100969	0.345466	0.029227	Rumen specific
x131	d__Bacteria; p__Firmicutes; c__Negativicutes; o__Acidaminococcales; f__Acidaminococcaceae; g__Phascolarctobacterium; s__uncultured_bacterium	0.101732	0.00132336	0.193698	0.00661682	29.2736	Possibly oral bacteria
x132	d__Bacteria; p__Actinobacteriota; c__Acidimicrobiia; o__Actinomarinales; f__uncultured; g__uncultured; s__uncultured_bacterium	0.282686	0	0.737076	0	BS_only	Possibly oral bacteria
x133	d__Bacteria; p__Bacteroidota; c__Bacteroidia; o__Bacteroidales; f__Marinilabiliaceae; g__Thermophagus; s__Thermophagus_xiamenensis	0.544767	0	1.79912	0	BS_only	Possibly oral bacteria
x134	d__Bacteria; p__Actinobacteriota; c__Actinobacteria; o__Corynebacteriales; f__Corynebacteriaceae; g__Corynebacterium; s__metagenome	0.364133	0	1.08117	0	BS_only	Possibly oral bacteria
x135	d__Bacteria; p__Firmicutes; c__Clostridia; o__Lachnospirales; f__Lachnospiraceae; g__Pseudobutyrivibrio; s__uncultured_rumen	0.0100506	0.0759604	0.0174469	0.172037	0.101414	Rumen specific
x136	d__Bacteria; p__Actinobacteriota; c__Actinobacteria; o__Micrococcales; f__Intrasporangiaceae; g__Ornithinicoccus; s__uncultured_compost	0.214307	0	0.578849	0	BS_only	Possibly oral bacteria
x137	d__Bacteria; p__Proteobacteria; c__Alphaproteobacteria; o__Rhizobiales; f__Rhizobiaceae; g__Chelativorans; s__uncultured_bacterium	0.28487	0	0.860451	0	BS_only	Possibly oral bacteria
x138	d__Bacteria; p__Firmicutes; c__Clostridia; o__Lachnospirales; f__Lachnospiraceae; g__Lachnospiraceae_NK4A136_group; s__uncultured_rumen	0.0177515	0.0679145	0.0516529	0.103424	0.499429	Rumen specific
x139	d__Bacteria; p__Bacteroidota; c__Bacteroidia; o__Bacteroidales; f__Prevotellaceae; g__Prevotella; s__Prevotellaceae_bacterium	0.1121	0.211727	0.422403	0.919738	0.459265	Rumen specific
x140	d__Bacteria; p__Firmicutes; c__Bacilli; o__Lactobacillales; f__Streptococcaceae; g__Streptococcus; s__Streptococcus_agalactiae	0.223613	0	0.600652	0	BS_only	Possibly oral bacteria
x141	d__Bacteria; p__Firmicutes; c__Clostridia; o__Lachnospirales; f__Lachnospiraceae; g__Lachnospiraceae_XPB1014_group; s__uncultured_rumen	0.0122728	0.0756995	0.0312891	0.141888	0.22052	Rumen specific
x142	d__Bacteria; p__Firmicutes; c__Clostridia; o__Oscillospirales; f__Oscillospiraceae; g__uncultured; s__uncultured_bacterium	0.131334	0.0135888	0.438048	0.0397009	11.0337	Possibly oral bacteria
x143	d__Bacteria; p__Firmicutes; c__Bacilli; o__Bacillales; f__Bacillaceae; g__Bacillus; s__Bacillus_sp.	0.236668	0.00264673	0.829161	0.0132336	62.6556	Possibly oral bacteria
x144	d__Bacteria; p__Firmicutes; c__Bacilli; o__Lactobacillales; f__Aerococcaceae; g__Aerococcus; s__uncultured_bacterium	0.0898528	0	0.257422	0	BS_only	Possibly oral bacteria
x145	d__Bacteria; p__Firmicutes; c__Bacilli; o__Bacillales; f__Bacillaceae; g__Bacillus; s__uncultured_bacterium	0.249688	0	0.68836	0	BS_only	Possibly oral bacteria
x146	d__Bacteria; p__Firmicutes; c__Bacilli; o__Lactobacillales; f__Streptococcaceae; g__Streptococcus; s__Streptococcus_dysgalactiae	0.11548	0	0.297004	0	BS_only	Possibly oral bacteria
x147	d__Bacteria; p__Proteobacteria; c__Alphaproteobacteria; o__Rhodobacterales; f__Rhodobacteraceae; g__uncultured; s__uncultured_compost	0.261916	0.00123381	0.938673	0.00616903	152.159	Possibly oral bacteria
x148	d__Bacteria; p__Actinobacteriota; c__Actinobacteria; o__Micrococcales; f__Bogoriellaceae; g__Georgenia; s__Georgenia_sp.	0.236107	0	0.578849	0	BS_only	Possibly oral bacteria
x149	d__Bacteria; p__Firmicutes; c__Clostridia; o__Peptostreptococcales-Tissierellales; f__Anaerovoracaceae; g__[Eubacterium]_nodatum_group; s__uncultured_bacterium	0.0361954	0.0494916	0.111066	0.0661682	1.67854	Rumen specific
x150	d__Bacteria; p__Firmicutes; c__Clostridia; o__Lachnospirales; f__Lachnospiraceae; g__Acetitomaculum; s__uncultured_rumen	0.0178891	0.0594025	0.0581564	0.105869	0.549324	Rumen specific
x151	d__Bacteria; p__Firmicutes; c__Clostridia; o__Oscillospirales; f__Ruminococcaceae; g__uncultured; s__uncultured_rumen	0.0112102	0.118537	0.034323	0.29114	0.117892	Rumen specific
x152	d__Bacteria; p__Firmicutes; c__Clostridia; o__Lachnospirales; f__Lachnospiraceae; g__Anaerosporobacter; s__uncultured_rumen	0.0403436	0.0112372	0.081419	0.0326602	2.49291	Rumen specific
x153	d__Bacteria; p__Firmicutes; c__Bacilli; o__Staphylococcales; f__Staphylococcaceae; g__Jeotgalicoccus; s__Jeotgalicoccus_sp.	0.189066	0	0.422403	0	BS_only	Possibly oral bacteria
x154	d__Bacteria; p__Firmicutes; c__Clostridia; o__Lachnospirales; f__Lachnospiraceae; g__uncultured; s__uncultured_Lachnospiraceae	0.0952808	0.00439949	0.312891	0.0108867	28.7406	Possibly oral bacteria
x155	d__Bacteria; p__Firmicutes; c__Clostridia; o__Oscillospirales; f__Ruminococcaceae; g__Ruminococcus; s__Ruminococcus_sp.	0.0606461	0.195405	0.209363	0.492253	0.425317	Rumen specific
x156	d__Bacteria; p__Firmicutes; c__Clostridia; o__Lachnospirales; f__Lachnospiraceae; g__Howardella; s__uncultured_rumen	0.0695462	0.0983108	0.297247	0.14344	2.07227	Rumen specific
x157	d__Bacteria; p__Bacteroidota; c__Bacteroidia; o__Bacteroidales; f__Bacteroidaceae; g__Bacteroides; s__uncultured_Bacteroides	0.125898	0	0.234668	0	BS_only	Possibly oral bacteria
x158	d__Bacteria; p__Bacteroidota; c__Bacteroidia; o__Flavobacteriales; f__Flavobacteriaceae; g__Gelidibacter; s__uncultured_bacterium	0.15488	0	0.271178	0	BS_only	Possibly oral bacteria
x159	d__Bacteria; p__Firmicutes; c__Bacilli; o__Staphylococcales; f__Staphylococcaceae; g__Staphylococcus; s__uncultured_bacterium	0.137893	0	0.34418	0	BS_only	Possibly oral bacteria
x160	d__Bacteria; p__Bacteroidota; c__Bacteroidia; o__Cytophagales; f__Cyclobacteriaceae; g__uncultured; s__uncultured_bacterium	0.176662	0	0.359825	0	BS_only	Possibly oral bacteria
x161	d__Bacteria; p__Firmicutes; c__Clostridia; o__Christensenellales; f__Christensenellaceae; g__uncultured; s__uncultured_bacterium	0.020168	0.0338984	0.0302908	0.0794018	0.381487	Rumen specific
x162	d__Bacteria; p__Firmicutes; c__Clostridia; o__Lachnospirales; f__Lachnospiraceae; g__[Eubacterium]_xylanophilum_group; s__uncultured_bacterium	0.0639598	0.00467439	0.154453	0.0123381	12.5184	Possibly oral bacteria
x163	d__Bacteria; p__Firmicutes; c__Bacilli; o__Staphylococcales; f__Staphylococcaceae; g__Staphylococcus; s__Staphylococcus_sciuri	0.171684	0	0.377553	0	BS_only	Possibly oral bacteria
x164	d__Bacteria; p__Firmicutes; c__Bacilli; o__Lactobacillales; f__Streptococcaceae; g__Streptococcus; s__Streptococcus_cristatus	0.0983939	0.00233719	0.302908	0.00616903	49.1014	Possibly oral bacteria
x165	d__Bacteria; p__Firmicutes; c__Bacilli; o__Staphylococcales; f__Staphylococcaceae; g__Staphylococcus; s__Staphylococcus_saprophyticus	0.130918	0	0.265957	0	BS_only	Possibly oral bacteria
x166	d__Bacteria; p__Firmicutes; c__Bacilli; o__Staphylococcales; f__Staphylococcaceae; g__Staphylococcus; s__Staphylococcus_xylosus	0.102593	0	0.281602	0	BS_only	Possibly oral bacteria
x167	d__Bacteria; p__Firmicutes; c__Bacilli; o__Staphylococcales; f__Staphylococcaceae; g__Jeotgalicoccus; s__Jeotgalicoccus_psychrophilus	0.198284	0	0.532006	0	BS_only	Possibly oral bacteria
x168	d__Bacteria; p__Firmicutes; c__Bacilli; o__Staphylococcales; f__Staphylococcaceae; g__Staphylococcus; s__uncultured_Staphylococcus	0.0718371	0	0.17209	0	BS_only	Possibly oral bacteria
x169	d__Bacteria; p__Firmicutes; c__Bacilli; o__Staphylococcales; f__Staphylococcaceae; g__Staphylococcus; s__Staphylococcus_aureus	0.071937	0	0.171648	0	BS_only	Possibly oral bacteria
x170	d__Bacteria; p__Proteobacteria; c__Alphaproteobacteria; o__Rhizobiales; f__Rhizobiaceae; g__Aquamicrobium; s__uncultured_Phyllobacterium	0.0953304	0	0.188776	0	BS_only	Possibly oral bacteria
x171	d__Bacteria; p__Bacteroidota; c__Bacteroidia; o__Bacteroidales; f__F082; g__F082; s__uncultured_rumen	0.0131325	0.319963	0.0469337	1.31013	0.0358237	Rumen specific
x172	d__Bacteria; p__Proteobacteria; c__Gammaproteobacteria; o__Burkholderiales; f__Neisseriaceae; g__Neisseria; s__Neisseria_sp.	0.101002	0	0.308907	0	BS_only	Possibly oral bacteria
x173	d__Bacteria; p__Firmicutes; c__Bacilli; o__Staphylococcales; f__Staphylococcaceae; g__Salinicoccus; s__Salinicoccus_sp.	0.445829	0	2.08073	0	BS_only	Possibly oral bacteria
x174	d__Bacteria; p__Firmicutes; c__Clostridia; o__Clostridia; f__Hungateiclostridiaceae; g__Saccharofermentans; s__uncultured_rumen	0.0212074	0.0600298	0.0903926	0.132336	0.683051	Rumen specific
x175	d__Bacteria; p__Firmicutes; c__Clostridia; o__Lachnospirales; f__Lachnospiraceae; g__Roseburia; s__uncultured_rumen	0.026851	0.0441132	0.0938673	0.0661682	1.41862	Rumen specific
x176	d__Bacteria; p__Firmicutes; c__Bacilli; o__Lactobacillales; f__Streptococcaceae; g__Streptococcus; s__Streptococcus_henryi	0.168	0	0.549168	0	BS_only	Possibly oral bacteria
x177	d__Bacteria; p__Bacteroidota; c__Bacteroidia; o__Bacteroidales; f__Bacteroidales_RF16_group; g__Bacteroidales_RF16_group; s__uncultured_Porphyromonadaceae	0.0731237	0	0.203379	0	BS_only	Possibly oral bacteria
x178	d__Bacteria; p__Firmicutes; c__Clostridia; o__Lachnospirales; f__Lachnospiraceae; g__Pseudobutyrivibrio; s__uncultured_Pseudobutyrivibrio	0.00723516	0.0483276	0.0232626	0.0925372	0.251386	Rumen specific
x179	d__Bacteria; p__Proteobacteria; c__Gammaproteobacteria; o__Burkholderiales; f__Neisseriaceae; g__Alysiella; s__Alysiella_crassa	0.200596	0	0.840913	0	BS_only	Possibly oral bacteria
x180	d__Bacteria; p__Firmicutes; c__Bacilli; o__Staphylococcales; f__Staphylococcaceae; g__Staphylococcus; s__Staphylococcus_equorum	0.095288	0	0.34418	0	BS_only	Possibly oral bacteria
x181	d__Bacteria; p__Firmicutes; c__Bacilli; o__Bacillales; f__Bacillaceae; g__Bacillus; s__Bacillus_thermolactis	0.204709	0	0.704005	0	BS_only	Possibly oral bacteria
x182	d__Bacteria; p__Firmicutes; c__Clostridia; o__Lachnospirales; f__Lachnospiraceae; g__Shuttleworthia; s__uncultured_rumen	0.00116313	0.00807411	0.00581564	0.0275847	0.210829	Rumen specific
x183	d__Bacteria; p__Firmicutes; c__Clostridia; o__Lachnospirales; f__Lachnospiraceae; g__Lachnoclostridium; s__uncultured_Lachnospiraceae	0.00312891	0.00498392	0.0156446	0.0132336	1.18218	Rumen specific
x184	d__Bacteria; p__Firmicutes; c__Bacilli; o__RF39; f__RF39; g__RF39; s__uncultured_bacterium	0.0329236	0.082051	0.102969	0.125197	0.822453	Rumen specific
x185	d__Bacteria; p__Firmicutes; c__Clostridia; o__Clostridia_vadinBB60_group; f__Clostridia_vadinBB60_group; g__Clostridia_vadinBB60_group; s__uncultured_bacterium	0.045341	0.109195	0.167872	0.211738	0.792828	Rumen specific
x186	d__Bacteria; p__Firmicutes; c__Clostridia; o__Peptostreptococcales-Tissierellales; f__Anaerovoracaceae; g__Mogibacterium; s__uncultured_bacterium	0.0174469	0.0570109	0.0872347	0.0870938	1.00162	Rumen specific
x187	d__Bacteria; p__Firmicutes; c__Clostridia; o__Peptostreptococcales-Tissierellales; f__Anaerovoracaceae; g__Family_XIII_AD3011_group; s__uncultured_rumen	0.0120735	0.076262	0.0312891	0.141888	0.22052	Rumen specific
x188	d__Bacteria; p__Firmicutes; c__Negativicutes; o__Veillonellales-Selenomonadales; f__Selenomonadaceae; g__Mitsuokella; s__Mitsuokella_jalaludinii	0.0367113	0.00907322	0.081419	0.0275847	2.9516	Rumen specific
x189	d__Bacteria; p__Firmicutes; c__Negativicutes; o__Veillonellales-Selenomonadales; f__Selenomonadaceae; g__Selenomonas; s__uncultured_bacterium	0.00632842	0.050282	0.0258264	0.0979805	0.263588	Rumen specific
x190	d__Bacteria; p__Firmicutes; c__Clostridia; o__Lachnospirales; f__Lachnospiraceae; g__Coprococcus; s__uncultured_rumen	0.0081419	0.0534353	0.0407095	0.0925372	0.439926	Rumen specific
x191	d__Bacteria; p__Firmicutes; c__Clostridia; o__Lachnospirales; f__Lachnospiraceae; g__Lachnospiraceae_ND3007_group; s__uncultured_rumen	0.0103306	0.132468	0.0516529	0.397009	0.130105	Rumen specific
x192	d__Bacteria; p__Firmicutes; c__Clostridia; o__Oscillospirales; f__Oscillospiraceae; g__UCG-005; s__uncultured_Ruminococcaceae	0.059171	0	0.140801	0	BS_only	Possibly oral bacteria
x193	d__Bacteria; p__Firmicutes; c__Clostridia; o__Lachnospirales; f__Defluviitaleaceae; g__Defluviitaleaceae_UCG-011; s__uncultured_rumen	0.0126934	0.044778	0.0258264	0.0678593	0.380588	Rumen specific
x194	d__Bacteria; p__Firmicutes; c__Negativicutes; o__Veillonellales-Selenomonadales; f__Selenomonadaceae; g__Anaerovibrio; s__uncultured_bacterium	0.00116313	0.0332404	0.00581564	0.0595514	0.0976576	Rumen specific
x195	d__Bacteria; p__Firmicutes; c__Clostridia; o__Lachnospirales; f__Lachnospiraceae; g__Syntrophococcus; s__uncultured_bacterium	0.0313857	0.0643914	0.116219	0.136084	0.854024	Rumen specific
x196	d__Bacteria; p__Firmicutes; c__Clostridia; o__Lachnospirales; f__Lachnospiraceae; g__Dorea; s__uncultured_bacterium	0.0732471	0	0.188776	0	BS_only	Possibly oral bacteria
x197	d__Bacteria; p__Proteobacteria; c__Alphaproteobacteria; o__Kiloniellales; f__Fodinicurvataceae; g__uncultured; s__uncultured_compost	0.131311	0	0.328536	0	BS_only	Possibly oral bacteria
x198	d__Bacteria; p__Firmicutes; c__Clostridia; o__Lachnospirales; f__Lachnospiraceae; g__Butyrivibrio; s__uncultured_rumen	0.00201939	0.0390242	0.0100969	0.0870938	0.115932	Rumen specific
x199	d__Bacteria; p__Halanaerobiaeota; c__Halanaerobiia; o__Halanaerobiales; f__Halanaerobiaceae; g__Halocella; s__uncultured_bacterium	0.163633	0	0.531915	0	BS_only	Possibly oral bacteria
x200	d__Bacteria; p__Firmicutes; c__Bacilli; o__Lactobacillales; f__Streptococcaceae; g__Streptococcus; s__Streptococcus_iniae	0.132486	0	0.36157	0	BS_only	Possibly oral bacteria
x201	d__Bacteria; p__Bacteroidota; c__Bacteroidia; o__Bacteroidales; f__Dysgonomonadaceae; g__Proteiniphilum; s__uncultured_bacterium	0.175075	0	0.469337	0	BS_only	Possibly oral bacteria
x202	d__Bacteria; p__Firmicutes; c__Bacilli; o__Lactobacillales; f__Enterococcaceae; g__Enterococcus; s__Enterococcus_lemanii	0.15385	0	0.353393	0	BS_only	Possibly oral bacteria
x203	d__Bacteria; p__Firmicutes; c__Clostridia; o__Oscillospirales; f__Oscillospiraceae; g__UCG-002; s__uncultured_bacterium	0.0487934	0.0183221	0.206612	0.0463177	4.46074	Rumen specific
x204	d__Bacteria; p__Firmicutes; c__Negativicutes; o__Veillonellales-Selenomonadales; f__Selenomonadaceae; g__Anaerovibrio; s__Anaerovibrio_lipolyticus	0.0098178	0.0380489	0.0258264	0.105869	0.243947	Rumen specific
x205	d__Bacteria; p__Firmicutes; c__Bacilli; o__Staphylococcales; f__Staphylococcaceae; g__Staphylococcus; s__Staphylococcus_haemolyticus	0.0983049	0	0.281602	0	BS_only	Possibly oral bacteria
x206	d__Bacteria; p__Firmicutes; c__Clostridia; o__Lachnospirales; f__Lachnospiraceae; g__Roseburia; s__Roseburia_sp.	0.0235394	0.00108867	0.0605816	0.00544336	11.1294	Possibly oral bacteria
x207	d__Bacteria; p__Firmicutes; c__Clostridia; o__Lachnospirales; f__Lachnospiraceae; g__[Eubacterium]_ruminantium_group; s__Lachnospiraceae_bacterium	0.00465252	0.0499167	0.0232626	0.132336	0.175784	Rumen specific
x208	d__Bacteria; p__Bacteroidota; c__Bacteroidia; o__Bacteroidales; f__Porphyromonadaceae; g__Porphyromonas; s__Porphyromonas_sp.	0.0429203	0	0.137292	0	BS_only	Possibly oral bacteria
x209	d__Bacteria; p__Firmicutes; c__Bacilli; o__Staphylococcales; f__Staphylococcaceae; g__Staphylococcus; s__Staphylococcus_succinus	0.0564625	0	0.125156	0	BS_only	Possibly oral bacteria
x210	d__Bacteria; p__Proteobacteria; c__Gammaproteobacteria; o__Burkholderiales; f__Burkholderiaceae; g__Lautropia; s__Lautropia_sp.	0.0882491	0	0.313005	0	BS_only	Possibly oral bacteria
x211	d__Bacteria; p__Firmicutes; c__Clostridia; o__Oscillospirales; f__Butyricicoccaceae; g__UCG-009; s__uncultured_bacterium	0.0488214	0.00264673	0.140801	0.0132336	10.6396	Possibly oral bacteria
x212	d__Bacteria; p__Firmicutes; c__Negativicutes; o__Veillonellales-Selenomonadales; f__Selenomonadaceae; g__Selenomonas; s__uncultured_Veillonellaceae	0.0066719	0.0273766	0.0232626	0.0435469	0.534196	Rumen specific
x213	d__Bacteria; p__Firmicutes; c__Clostridia; o__Oscillospirales; f__Oscillospiraceae; g__Oscillibacter; s__uncultured_bacterium	0.0280813	0	0.0504847	0	BS_only	Possibly oral bacteria
x214	d__Bacteria; p__Firmicutes; c__Clostridia; o__Lachnospirales; f__Lachnospiraceae; g__Lachnospiraceae_UCG-006; s__uncultured_rumen	0.00550877	0.0148415	0.0174469	0.0326602	0.534196	Rumen specific
x215	d__Bacteria; p__Firmicutes; c__Bacilli; o__Staphylococcales; f__Staphylococcaceae; g__Staphylococcus; s__Staphylococcus_nepalensis	0.0391238	0	0.125156	0	BS_only	Possibly oral bacteria
x216	d__Bacteria; p__Firmicutes; c__Bacilli; o__Staphylococcales; f__Staphylococcaceae; g__Jeotgalicoccus; s__uncultured_bacterium	0.0882852	0	0.205938	0	BS_only	Possibly oral bacteria
x217	d__Bacteria; p__Proteobacteria; c__Gammaproteobacteria; o__Xanthomonadales; f__Xanthomonadaceae; g__Luteimonas; s__uncultured_bacterium	0.0879204	0	0.328536	0	BS_only	Possibly oral bacteria
x218	d__Bacteria; p__Proteobacteria; c__Gammaproteobacteria; o__Burkholderiales; f__Neisseriaceae; g__Conchiformibius; s__Neisseria_sp.	0.0374519	0	0.171615	0	BS_only	Possibly oral bacteria
x219	d__Bacteria; p__Firmicutes; c__Clostridia; o__Lachnospirales; f__Lachnospiraceae; g__Lachnospiraceae_UCG-001; s__uncultured_bacterium	0.0361862	0.00108867	0.0645661	0.00544336	11.8614	Possibly oral bacteria
x220	d__Bacteria; p__Firmicutes; c__Bacilli; o__Paenibacillales; f__Paenibacillaceae; g__Thermobacillus; s__uncultured_Bacillus	0.280207	0	0.876095	0	BS_only	Possibly oral bacteria
x221	d__Bacteria; p__Proteobacteria; c__Gammaproteobacteria; o__Pasteurellales; f__Pasteurellaceae; g__Bibersteinia; s__Bibersteinia_trehalosi	0.138428	0	0.676494	0	BS_only	Possibly oral bacteria
x222	d__Bacteria; p__Firmicutes; c__Clostridia; o__Peptostreptococcales-Tissierellales; f__Anaerovoracaceae; g__[Eubacterium]_brachy_group; s__uncultured_bacterium	0.071908	0.0251244	0.109512	0.0335627	3.26291	Rumen specific
x223	d__Bacteria; p__Firmicutes; c__Negativicutes; o__Veillonellales-Selenomonadales; f__Selenomonadaceae; g__uncultured; s__uncultured_bacterium	0.0176528	0.0541968	0.0523408	0.0870938	0.60097	Rumen specific
x224	d__Bacteria; p__Proteobacteria; c__Gammaproteobacteria; o__Xanthomonadales; f__Rhodanobacteraceae; g__Luteibacter; s__uncultured_bacterium	0.0667291	0	0.154453	0	BS_only	Possibly oral bacteria
x225	d__Bacteria; p__Firmicutes; c__Clostridia; o__Lachnospirales; f__Lachnospiraceae; g__Lachnospiraceae_UCG-008; s__uncultured_rumen	0.0393918	0.044208	0.145391	0.0895005	1.62447	Rumen specific
x226	d__Bacteria; p__Firmicutes; c__Negativicutes; o__Veillonellales-Selenomonadales; f__Selenomonadaceae; g__Selenomonas; s__Selenomonas_sp.	0.01382	0.0332384	0.0516529	0.0595514	0.867367	Rumen specific
x227	d__Bacteria; p__Firmicutes; c__Clostridia; o__Lachnospirales; f__Lachnospiraceae; g__[Eubacterium]_ventriosum_group; s__uncultured_Eubacterium	0.0362484	0.00223751	0.0938673	0.0111876	8.39033	Possibly oral bacteria
x228	d__Bacteria; p__Actinobacteriota; c__Actinobacteria; o__Micrococcales; f__Cellulomonadaceae; g__Pseudactinotalea; s__Pseudactinotalea_suaedae	0.102975	0	0.223099	0	BS_only	Possibly oral bacteria
x229	d__Bacteria; p__Firmicutes; c__Clostridia; o__Lachnospirales; f__Lachnospiraceae; g__Agathobacter; s__uncultured_rumen	0.0137289	0.00483879	0.0312891	0.0132336	2.36436	Rumen specific
x230	d__Bacteria; p__Firmicutes; c__Bacilli; o__Lactobacillales; f__Aerococcaceae; g__Aerosphaera; s__uncultured_bacterium	0.0810981	0	0.141357	0	BS_only	Possibly oral bacteria
x231	d__Bacteria; p__Firmicutes; c__Bacilli; o__Paenibacillales; f__Paenibacillaceae; g__Thermobacillus; s__uncultured_bacterium	0.145255	0	0.51627	0	BS_only	Possibly oral bacteria
x232	d__Bacteria; p__Firmicutes; c__Clostridia; o__Lachnospirales; f__Lachnospiraceae; g__[Bacteroides]_pectinophilus_group; s__uncultured_rumen	0.0126194	0.0108867	0.0302908	0.0544336	0.556472	Rumen specific
x233	d__Bacteria; p__Bacteroidota; c__Bacteroidia; o__Bacteroidales; f__Prevotellaceae; g__Prevotella; s__rumen_bacterium	0.00632842	0.0599236	0.0258264	0.141527	0.182484	Rumen specific
x234	d__Bacteria; p__Firmicutes; c__Bacilli; o__Bacillales; f__Planococcaceae; g__Kurthia; s__Kurthia_gibsonii	0.0725372	0	0.161551	0	BS_only	Possibly oral bacteria
x235	d__Bacteria; p__Bacteroidota; c__Bacteroidia; o__Bacteroidales; f__Dysgonomonadaceae; g__Fermentimonas; s__uncultured_bacterium	0.0834459	0	0.245351	0	BS_only	Possibly oral bacteria
x236	d__Bacteria; p__Firmicutes; c__Bacilli; o__Bacillales; f__Planococcaceae; g__Kurthia; s__Kurthia_massiliensis	0.049782	0	0.141357	0	BS_only	Possibly oral bacteria
x237	d__Bacteria; p__Firmicutes; c__Bacilli; o__Lactobacillales; f__Carnobacteriaceae; g__Jeotgalibaca; s__Jeotgalibaca_sp.	0.0632199	0	0.156446	0	BS_only	Possibly oral bacteria
x238	d__Bacteria; p__Bacteroidota; c__Bacteroidia; o__Flavobacteriales; f__Flavobacteriaceae; g__Gelidibacter; s__Gelidibacter_mesophilus	0.0686324	0	0.154453	0	BS_only	Possibly oral bacteria
x239	d__Bacteria; p__Deinococcota; c__Deinococci; o__Deinococcales; f__Trueperaceae; g__Truepera; s__uncultured_bacterium	0.0489614	0	0.137292	0	BS_only	Possibly oral bacteria
x240	d__Bacteria; p__Firmicutes; c__Clostridia; o__Lachnospirales; f__Lachnospiraceae; g__Butyrivibrio; s__Butyrivibrio_fibrisolvens	0.00636503	0.0144275	0.0201939	0.0264673	0.762975	Rumen specific
x241	d__Bacteria; p__Firmicutes; c__Clostridia; o__Lachnospirales; f__Lachnospiraceae; g__Pseudobutyrivibrio; s__Pseudobutyrivibrio_ruminis	0.00516529	0.0157061	0.0258264	0.0330841	0.78063	Rumen specific
x242	d__Bacteria; p__Firmicutes; c__Bacilli; o__Bacillales; f__Planococcaceae; g__Kurthia; s__Kurthia_sp.	0.0353997	0	0.100969	0	BS_only	Possibly oral bacteria
x243	d__Bacteria; p__Bacteroidota; c__Bacteroidia; o__Bacteroidales; f__Prevotellaceae; g__Prevotellaceae_UCG-004; s__uncultured_bacterium	0.0439416	0.00486887	0.193698	0.0132336	14.6368	Possibly oral bacteria
x244	d__Bacteria; p__Desulfobacterota; c__Desulfuromonadia; o__Bradymonadales; f__Bradymonadales; g__Bradymonadales; s__uncultured_marine	0.0573	0	0.154453	0	BS_only	Possibly oral bacteria
x245	d__Bacteria; p__Firmicutes; c__Negativicutes; o__Veillonellales-Selenomonadales; f__Selenomonadaceae; g__Schwartzia; s__uncultured_bacterium	0	0.0532484	0	0.179001	R_only	Rumen specific
x246	d__Bacteria; p__Proteobacteria; c__Alphaproteobacteria; o__Rhizobiales; f__Rhizobiaceae; g__Aquamicrobium; s__uncultured_Aquamicrobium	0.115683	0	0.360391	0	BS_only	Possibly oral bacteria
x247	d__Bacteria; p__Firmicutes; c__Clostridia; o__Lachnospirales; f__Lachnospiraceae; g__Shuttleworthia; s__uncultured_bacterium	0.0115272	0.0100234	0.0290782	0.0391565	0.742616	Rumen specific
x248	d__Bacteria; p__Bacteroidota; c__Bacteroidia; o__Flavobacteriales; f__Flavobacteriaceae; g__Capnocytophaga; s__uncultured_Capnocytophaga	0.104665	0	0.464459	0	BS_only	Possibly oral bacteria
x249	d__Bacteria; p__Firmicutes; c__Clostridia; o__Lachnospirales; f__Lachnospiraceae; g__FD2005; s__Lachnospiraceae_bacterium	0.00116313	0.018979	0.00581564	0.0431832	0.134674	Rumen specific
x250	d__Bacteria; p__Firmicutes; c__Clostridia; o__Peptococcales; f__Peptococcaceae; g__uncultured; s__uncultured_bacterium	0.0102966	0.00550288	0.0312891	0.0110339	2.83573	Rumen specific
x251	d__Bacteria; p__Bacteroidota; c__Bacteroidia; o__Flavobacteriales; f__Flavobacteriaceae; g__Aequorivita; s__Aequorivita_viscosa	0.0634809	0	0.129132	0	BS_only	Possibly oral bacteria
x252	d__Bacteria; p__Firmicutes; c__Clostridia; o__Lachnospirales; f__Lachnospiraceae; g__Lachnospiraceae_ND3007_group; s__uncultured_bacterium	0.00201939	0.00809009	0.0100969	0.0272168	0.370981	Rumen specific
x253	d__Bacteria; p__Firmicutes; c__Bacilli; o__Bacillales; f__Planococcaceae; g__Kurthia; s__Kurthia_senegalensis	0.0444717	0	0.17209	0	BS_only	Possibly oral bacteria
x254	d__Bacteria; p__Bacteroidota; c__Bacteroidia; o__Bacteroidales; f__Rikenellaceae; g__dgA-11_gut_group; s__uncultured_bacterium	0.0416632	0	0.125156	0	BS_only	Possibly oral bacteria
x255	d__Bacteria; p__Firmicutes; c__Bacilli; o__Lactobacillales; f__Carnobacteriaceae; g__Atopostipes; s__uncultured_bacterium	0.0285247	0	0.121163	0	BS_only	Possibly oral bacteria
x256	d__Bacteria; p__Firmicutes; c__Clostridia; o__Lachnospirales; f__Lachnospiraceae; g__Pseudobutyrivibrio; s__Butyrivibrio_fibrisolvens	0	0.00923828	0	0.0163301	R_only	Rumen specific
x257	d__Bacteria; p__Firmicutes; c__Bacilli; o__Staphylococcales; f__Staphylococcaceae; g__Staphylococcus; s__uncultured_Firmicutes	0.00938673	0	0.0469337	0	BS_only	Possibly oral bacteria
x258	d__Bacteria; p__Chloroflexi; c__Anaerolineae; o__SBR1031; f__SBR1031; g__SBR1031; s__anaerobic_digester	0.0796077	0	0.17209	0	BS_only	Possibly oral bacteria
x259	d__Bacteria; p__Firmicutes; c__Bacilli; o__Bacillales; f__Bacillaceae; g__Bacillus; s__uncultured_organism	0.058298	0	0.125156	0	BS_only	Possibly oral bacteria
x260	d__Bacteria; p__Firmicutes; c__Clostridia; o__Lachnospirales; f__Lachnospiraceae; g__[Eubacterium]_hallii_group; s__uncultured_bacterium	0.00232626	0.0437555	0.0116313	0.0987045	0.117839	Rumen specific
x261	d__Bacteria; p__Bacteroidota; c__Bacteroidia; o__Bacteroidales; f__Prevotellaceae; g__Prevotella; s__metagenome	0.0440465	0.0129395	0.0858074	0.0529346	1.62101	Rumen specific
x262	d__Bacteria; p__Firmicutes; c__Clostridia; o__Oscillospirales; f__Ruminococcaceae; g__Candidatus_Soleaferrea; s__uncultured_bacterium	0.0404053	0.0147432	0.116219	0.050344	2.3085	Rumen specific
x263	d__Bacteria; p__Firmicutes; c__Clostridia; o__Oscillospirales; f__Ruminococcaceae; g__Ruminococcaceae; s__uncultured_bacterium	0.025282	0.0470537	0.116313	0.0678593	1.71403	Rumen specific
x264	d__Bacteria; p__Firmicutes; c__Clostridia; o__Oscillospirales; f__Oscillospiraceae; g__UCG-002; s__uncultured_rumen	0.0161462	0.0756609	0.0516529	0.119103	0.433683	Rumen specific
x265	d__Bacteria; p__Firmicutes; c__Clostridia; o__Oscillospirales; f__[Clostridium]_methylpentosum_group; g__[Clostridium]_methylpentosum_group; s__uncultured_bacterium	0.00459543	0.0451425	0.0171615	0.0987045	0.173867	Rumen specific
x266	d__Bacteria; p__Firmicutes; c__Clostridia; o__Peptostreptococcales-Tissierellales; f__Anaerovoracaceae; g__Family_XIII_AD3011_group; s__bacterium_YSD2010	0.0197161	0.00690178	0.081419	0.0223751	3.63882	Rumen specific
x267	d__Bacteria; p__Firmicutes; c__Limnochordia; o__Limnochordales; f__Limnochordaceae; g__Limnochordaceae; s__uncultured_bacterium	0.0659829	0	0.151454	0	BS_only	Possibly oral bacteria
x268	d__Bacteria; p__Firmicutes; c__Clostridia; o__Lachnospirales; f__Lachnospiraceae; g__Lachnospiraceae; s__uncultured_bacterium	0.0172646	0.00217734	0.0706785	0.0108867	6.49218	Possibly oral bacteria
x269	d__Bacteria; p__Firmicutes; c__Clostridia; o__Peptostreptococcales-Tissierellales; f__Peptostreptococcales-Tissierellales; g__Tissierella; s__uncultured_bacterium	0.0413777	0	0.100969	0	BS_only	Possibly oral bacteria
x270	d__Bacteria; p__Bacteroidota; c__Bacteroidia; o__Bacteroidales; f__Muribaculaceae; g__Muribaculaceae; s__gut_metagenome	0.0571456	0	0.188776	0	BS_only	Possibly oral bacteria
x271	d__Bacteria; p__Acidobacteriota; c__Vicinamibacteria; o__Vicinamibacterales; f__uncultured; g__uncultured; s__uncultured_Acidobacteria	0.0587621	0	0.0908724	0	BS_only	Possibly oral bacteria
x272	d__Bacteria; p__Firmicutes; c__Clostridia; o__Lachnospirales; f__Lachnospiraceae; g__Blautia; s__uncultured_rumen	0.0136788	0.0106018	0.0625782	0.0165508	3.78098	Rumen specific
x273	d__Bacteria; p__Firmicutes; c__Clostridia; o__Clostridia_UCG-014; f__Clostridia_UCG-014; g__Clostridia_UCG-014; s__uncultured_Acetivibrio	0.0135131	0.0324716	0.0516529	0.0544336	0.948915	Rumen specific
x274	d__Bacteria; p__Firmicutes; c__Clostridia; o__Oscillospirales; f__Oscillospiraceae; g__Papillibacter; s__uncultured_Ruminococcaceae	0.00116313	0.0234017	0.00581564	0.0335627	0.173277	Rumen specific
x275	d__Bacteria; p__Firmicutes; c__Clostridia; o__Oscillospirales; f__Oscillospiraceae; g__V9D2013_group; s__uncultured_rumen	0.00465252	0.035153	0.0232626	0.050344	0.462072	Rumen specific
x276	d__Bacteria; p__Firmicutes; c__Bacilli; o__Lactobacillales; f__Streptococcaceae; g__Streptococcus; s__Streptococcus_pyogenes	0.0539469	0	0.111066	0	BS_only	Possibly oral bacteria
x277	d__Bacteria; p__Bacteroidota; c__Bacteroidia; o__Bacteroidales; f__Prevotellaceae; g__Prevotellaceae_YAB2003_group; s__Prevotella_sp.	0.00803781	0.0429429	0.0156446	0.108867	0.143703	Rumen specific
x278	d__Bacteria; p__Bacteroidota; c__Bacteroidia; o__Flavobacteriales; f__Flavobacteriaceae; g__Flavobacterium; s__uncultured_Bacteroidetes	0.060209	0	0.142045	0	BS_only	Possibly oral bacteria
x279	d__Bacteria; p__Firmicutes; c__Clostridia; o__Lachnospirales; f__Lachnospiraceae; g__Lachnospiraceae_UCG-004; s__uncultured_rumen	0.0232268	0.0478082	0.0903926	0.135719	0.666029	Rumen specific
x280	d__Bacteria; p__Proteobacteria; c__Alphaproteobacteria; o__Rhizobiales; f__Hyphomicrobiaceae; g__Filomicrobium; s__uncultured_bacterium	0.106141	0	0.406758	0	BS_only	Possibly oral bacteria
x281	d__Bacteria; p__Firmicutes; c__Clostridia; o__Lachnospirales; f__Lachnospiraceae; g__Frisingicoccus; s__uncultured_bacterium	0.0206471	0	0.0514845	0	BS_only	Possibly oral bacteria
x282	d__Bacteria; p__Bacteroidota; c__Bacteroidia; o__Bacteroidales; f__Bacteroidales_RF16_group; g__Bacteroidales_RF16_group; s__rumen_bacterium	0.0321549	0.0292217	0.154959	0.0678593	2.28353	Rumen specific
x283	d__Bacteria; p__Firmicutes; c__Clostridia; o__Lachnospirales; f__Lachnospiraceae; g__[Ruminococcus]_torques_group; s__uncultured_bacterium	0.0296768	0.00220743	0.0938673	0.00559378	16.7807	Possibly oral bacteria
x284	d__Bacteria; p__Firmicutes; c__Clostridia; o__Clostridia_vadinBB60_group; f__Clostridia_vadinBB60_group; g__Clostridia_vadinBB60_group; s__uncultured_rumen	0.0447209	0.027795	0.154959	0.0661682	2.34189	Rumen specific
x285	d__Bacteria; p__Firmicutes; c__Clostridia; o__Clostridiales; f__Clostridiaceae; g__Proteiniclasticum; s__marine_sediment	0.039851	0	0.0807754	0	BS_only	Possibly oral bacteria
x286	d__Bacteria; p__Firmicutes; c__Clostridia; o__Oscillospirales; f__Ruminococcaceae; g__Negativibacillus; s__uncultured_bacterium	0.0317734	0	0.0625782	0	BS_only	Possibly oral bacteria
x287	d__Bacteria; p__Firmicutes; c__Clostridia; o__Peptostreptococcales-Tissierellales; f__Peptostreptococcales-Tissierellales; g__Tepidimicrobium; s__uncultured_bacterium	0.0611302	0	0.156446	0	BS_only	Possibly oral bacteria
x288	d__Bacteria; p__Firmicutes; c__Bacilli; o__Erysipelotrichales; f__Erysipelotrichaceae; g__Turicibacter; s__Turicibacter_sp.	0.05222	0	0.140801	0	BS_only	Possibly oral bacteria
x289	d__Bacteria; p__Firmicutes; c__Bacilli; o__Lactobacillales; f__Streptococcaceae; g__Streptococcus; s__Streptococcus_intermedius	0.0401812	0	0.12013	0	BS_only	Possibly oral bacteria
x290	d__Bacteria; p__Firmicutes; c__Bacilli; o__Lactobacillales; f__Aerococcaceae; g__Facklamia; s__uncultured_bacterium	0.0771014	0	0.271178	0	BS_only	Possibly oral bacteria
x291	d__Bacteria; p__Proteobacteria; c__Gammaproteobacteria; o__Xanthomonadales; f__Xanthomonadaceae; g__Luteimonas; s__Luteimonas_sp.	0.0759078	0	0.281602	0	BS_only	Possibly oral bacteria
x292	d__Bacteria; p__Firmicutes; c__Bacilli; o__Lactobacillales; f__Carnobacteriaceae; g__Lacticigenium; s__uncultured_bacterium	0.0544649	0	0.219024	0	BS_only	Possibly oral bacteria
x293	d__Bacteria; p__Firmicutes; c__Clostridia; o__Peptostreptococcales-Tissierellales; f__Peptostreptococcales-Tissierellales; g__Tepidimicrobium; s__Clostridium_sp.	0.103964	0	0.469337	0	BS_only	Possibly oral bacteria
x294	d__Bacteria; p__Firmicutes; c__Clostridia; o__Clostridiales; f__Clostridiaceae; g__Proteiniclasticum; s__uncultured_bacterium	0.0314173	0	0.13126	0	BS_only	Possibly oral bacteria
x295	d__Bacteria; p__Firmicutes; c__Bacilli; o__Lactobacillales; f__Aerococcaceae; g__Aerococcus; s__bacterium_B16S	0.0229163	0	0.068646	0	BS_only	Possibly oral bacteria
x296	d__Bacteria; p__Firmicutes; c__Negativicutes; o__Veillonellales-Selenomonadales; f__Selenomonadaceae; g__Anaerovibrio; s__uncultured_Anaerovibrio	0.0278118	0	0.0774793	0	BS_only	Possibly oral bacteria
x297	d__Bacteria; p__Proteobacteria; c__Gammaproteobacteria; o__Burkholderiales; f__Neisseriaceae; g__Kingella; s__Kingella_kingae	0.039522	0	0.12013	0	BS_only	Possibly oral bacteria
x298	d__Bacteria; p__Firmicutes; c__Clostridia; o__Lachnospirales; f__Lachnospiraceae; g__Oribacterium; s__uncultured_bacterium	0.0921669	0.00973381	0.34418	0.0198505	17.3387	Possibly oral bacteria
x299	d__Bacteria; p__Firmicutes; c__Clostridia; o__Lachnospirales; f__Lachnospiraceae; g__[Eubacterium]_xylanophilum_group; s__uncultured_rumen	0.0112373	0.0198307	0.0387397	0.0335627	1.15425	Rumen specific
x300	d__Bacteria; p__Firmicutes; c__Bacilli; o__Lactobacillales; f__Streptococcaceae; g__Streptococcus; s__Streptococcus_lutetiensis	0.0516112	0.00932328	0.232229	0.0220677	10.5235	Possibly oral bacteria
x301	d__Bacteria; p__Firmicutes; c__Clostridia; o__Lachnospirales; f__Lachnospiraceae; g__Blautia; s__bacterium_WCE2007	0.00930503	0.0211635	0.0465252	0.0330841	1.40627	Rumen specific
x302	d__Bacteria; p__Actinobacteriota; c__Actinobacteria; o__Corynebacteriales; f__Corynebacteriaceae; g__Corynebacterium; s__Corynebacterium_faecale	0.0807435	0	0.281602	0	BS_only	Possibly oral bacteria
x303	d__Bacteria; p__Firmicutes; c__Negativicutes; o__Veillonellales-Selenomonadales; f__Selenomonadaceae; g__Anaerovibrio; s__uncultured_rumen	0	0.0205055	0	0.0435469	R_only	Rumen specific
x304	d__Bacteria; p__Firmicutes; c__Bacilli; o__Bacillales; f__Bacillaceae; g__uncultured; s__uncultured_bacterium	0.0360387	0	0.102969	0	BS_only	Possibly oral bacteria
x305	d__Bacteria; p__Firmicutes; c__Clostridia; o__Clostridiales; f__Clostridiaceae; g__Clostridium_sensu_stricto_1; s__human_gut	0.0184385	0.0141527	0.0407095	0.0707637	0.575288	Rumen specific
x306	d__Bacteria; p__WPS-2; c__WPS-2; o__WPS-2; f__WPS-2; g__WPS-2; s__uncultured_bacterium	0.00258264	0.0257703	0.0129132	0.0493523	0.261654	Rumen specific
x307	d__Bacteria; p__Firmicutes; c__Clostridia; o__Peptostreptococcales-Tissierellales; f__Anaerovoracaceae; g__[Eubacterium]_nodatum_group; s__Eubacterium_sp.	0	0.0188505	0	0.0496524	R_only	Rumen specific
x308	d__Bacteria; p__Bacteroidota; c__Bacteroidia; o__Cytophagales; f__Microscillaceae; g__Chryseolinea; s__uncultured_bacterium	0.0743479	0	0.328536	0	BS_only	Possibly oral bacteria
x309	d__Bacteria; p__Firmicutes; c__Clostridia; o__Clostridiales; f__Clostridiaceae; g__Clostridium_sensu_stricto_1; s__uncultured_Clostridium	0.0482241	0	0.17209	0	BS_only	Possibly oral bacteria
x310	d__Bacteria; p__Bacteroidota; c__Bacteroidia; o__Bacteroidales; f__Prevotellaceae; g__Alloprevotella; s__Alloprevotella_sp.	0.0562322	0.00579839	0.156446	0.0223751	6.99194	Possibly oral bacteria
x311	d__Bacteria; p__Firmicutes; c__Clostridia; o__Lachnospirales; f__Lachnospiraceae; g__Pseudobutyrivibrio; s__Butyrivibrio_sp.	0.00374577	0.00217734	0.0129132	0.0108867	1.18614	Rumen specific
x312	d__Bacteria; p__Firmicutes; c__Clostridia; o__Oscillospirales; f__Ruminococcaceae; g__Paludicola; s__uncultured_bacterium	0.00662142	0	0.0201939	0	BS_only	Possibly oral bacteria
x313	d__Bacteria; p__Firmicutes; c__Clostridia; o__Lachnospirales; f__Lachnospiraceae; g__[Eubacterium]_oxidoreducens_group; s__uncultured_bacterium	0.00773094	0	0.0156446	0	BS_only	Possibly oral bacteria
x314	d__Bacteria; p__Firmicutes; c__Bacilli; o__Lactobacillales; f__Streptococcaceae; g__Streptococcus; s__Streptococcus_plurextorum	0.0155486	0	0.0605816	0	BS_only	Possibly oral bacteria
x315	d__Bacteria; p__Firmicutes; c__Bacilli; o__Lactobacillales; f__Carnobacteriaceae; g__Marinilactibacillus; s__Marinilactibacillus_sp.	0.0051483	0	0.0156446	0	BS_only	Possibly oral bacteria
x316	d__Bacteria; p__Bacteroidota; c__Bacteroidia; o__Bacteroidales; f__Prevotellaceae; g__Prevotellaceae_UCG-001; s__uncultured_Bacteroidales	0.0134425	0	0.0312891	0	BS_only	Possibly oral bacteria
x317	d__Bacteria; p__Firmicutes; c__Clostridia; o__Peptostreptococcales-Tissierellales; f__Anaerovoracaceae; g__Anaerovorax; s__uncultured_rumen	0	0.0138082	0	0.0463177	R_only	Rumen specific
x318	d__Bacteria; p__Bacteroidota; c__Bacteroidia; o__Bacteroidales; f__Prevotellaceae; g__Prevotellaceae_Ga6A1_group; s__uncultured_rumen	0.036157	0.0154761	0.180785	0.0489903	3.69023	Rumen specific
x319	d__Bacteria; p__Proteobacteria; c__Alphaproteobacteria; o__Rickettsiales; f__uncultured; g__uncultured; s__uncultured_Alphaproteobacteria	0.00116313	0.0176903	0.00581564	0.0308452	0.188543	Rumen specific
x320	d__Bacteria; p__Proteobacteria; c__Gammaproteobacteria; o__Enterobacterales; f__Enterobacteriaceae; g__Escherichia-Shigella; s__uncultured_Escherichia	0.0393914	0	0.121163	0	BS_only	Possibly oral bacteria
x321	d__Bacteria; p__Bacteroidota; c__Bacteroidia; o__Bacteroidales; f__Prevotellaceae; g__Prevotella; s__Prevotella_bryantii	0.00465252	0.0179181	0.0232626	0.0397009	0.585946	Rumen specific
x322	d__Bacteria; p__Firmicutes; c__Clostridia; o__Lachnospirales; f__Lachnospiraceae; g__Tyzzerella; s__uncultured_rumen	0	0.0153518	0	0.0246761	R_only	Rumen specific
x323	d__Bacteria; p__Proteobacteria; c__Gammaproteobacteria; o__Methylococcales; f__Methylococcaceae; g__uncultured; s__uncultured_bacterium	0.0132258	0.00246761	0.0504847	0.0123381	4.09178	Rumen specific
x324	d__Bacteria; p__Bacteroidota; c__Bacteroidia; o__Flavobacteriales; f__Flavobacteriaceae; g__Galbibacter; s__Galbibacter_marinus	0.0154449	0	0.0469337	0	BS_only	Possibly oral bacteria
x325	d__Bacteria; p__Firmicutes; c__Clostridia; o__Oscillospirales; f__Oscillospiraceae; g__uncultured; s__uncultured_Ruminococcaceae	0.012819	0	0.0469337	0	BS_only	Possibly oral bacteria
x326	d__Bacteria; p__Firmicutes; c__Clostridia; o__Oscillospirales; f__Ruminococcaceae; g__Ruminococcus; s__Clostridiales_bacterium	0.0100969	0.0277941	0.0504847	0.105869	0.476859	Rumen specific
x327	d__Bacteria; p__Firmicutes; c__Bacilli; o__Erysipelotrichales; f__Erysipelatoclostridiaceae; g__UCG-004; s__uncultured_bacterium	0	0.0297595	0	0.119103	R_only	Rumen specific
x328	d__Bacteria; p__Firmicutes; c__Bacilli; o__Lactobacillales; f__Streptococcaceae; g__Streptococcus; s__Streptococcus_infantarius	0.0467326	0.0378388	0.0706785	0.0653203	1.08203	Rumen specific
x329	d__Bacteria; p__Verrucomicrobiota; c__Lentisphaeria; o__Victivallales; f__vadinBE97; g__vadinBE97; s__uncultured_bacterium	0	0.0363079	0	0.0860187	R_only	Rumen specific
x330	d__Bacteria; p__Firmicutes; c__Negativicutes; o__Veillonellales-Selenomonadales; f__Selenomonadaceae; g__Veillonellaceae_UCG-001; s__uncultured_bacterium	0.00374577	0.0332703	0.0129132	0.0926355	0.139398	Rumen specific
x331	d__Bacteria; p__Bacteroidota; c__Bacteroidia; o__Bacteroidales; f__Prevotellaceae; g__Prevotella; s__gut_metagenome	0.0106571	0.00111876	0.0201939	0.00559378	3.61006	Rumen specific
x332	d__Bacteria; p__Firmicutes; c__Clostridia; o__Monoglobales; f__Monoglobaceae; g__Monoglobus; s__uncultured_rumen	0.00312891	0.0315464	0.0156446	0.0794018	0.19703	Rumen specific
x333	d__Bacteria; p__Elusimicrobiota; c__Elusimicrobia; o__Elusimicrobiales; f__Elusimicrobiaceae; g__Elusimicrobium; s__uncultured_rumen	0.00774793	0.0183635	0.0387397	0.0559378	0.692549	Rumen specific
x334	d__Bacteria; p__Firmicutes; c__Clostridia; o__Peptostreptococcales-Tissierellales; f__Anaerovoracaceae; g__[Eubacterium]_nodatum_group; s__uncultured_rumen	0.00318251	0.0390296	0.0100969	0.0544336	0.185491	Rumen specific
x335	d__Bacteria; p__Firmicutes; c__Clostridia; o__Lachnospirales; f__Lachnospiraceae; g__Lachnoclostridium; s__uncultured_rumen	0.0066183	0.0135335	0.0174469	0.0544336	0.320518	Rumen specific
x336	d__Bacteria; p__Firmicutes; c__Bacilli; o__Lactobacillales; f__Streptococcaceae; g__Streptococcus; s__Streptococcus_oralis	0.0455363	0	0.0903926	0	BS_only	Possibly oral bacteria
x337	d__Bacteria; p__Firmicutes; c__Clostridia; o__Clostridia_UCG-014; f__Clostridia_UCG-014; g__Clostridia_UCG-014; s__unidentified	0.00545517	0.0158672	0.0156446	0.0727191	0.215137	Rumen specific
x338	d__Bacteria; p__Elusimicrobiota; c__Endomicrobia; o__Endomicrobiales; f__Endomicrobiaceae; g__Endomicrobium; s__uncultured_rumen	0.0149326	0.0052039	0.0645661	0.0198505	3.25263	Rumen specific
x339	d__Bacteria; p__Firmicutes; c__Clostridia; o__Lachnospirales; f__Lachnospiraceae; g__Syntrophococcus; s__uncultured_rumen	0.00545168	0.0177298	0.0171615	0.0370142	0.463646	Rumen specific
x340	d__Bacteria; p__Firmicutes; c__Clostridia; o__Clostridiales; f__Clostridiaceae; g__Clostridium_sensu_stricto_1; s__metagenome	0.0263483	0	0.0504847	0	BS_only	Possibly oral bacteria
x341	d__Bacteria; p__Firmicutes; c__Clostridia; o__Oscillospirales; f__Ruminococcaceae; g__Ruminococcus; s__Ruminococcaceae_bacterium	0	0.0154335	0	0.0493523	R_only	Rumen specific
x342	d__Bacteria; p__Firmicutes; c__Clostridia; o__Oscillospirales; f__Oscillospiraceae; g__uncultured; s__uncultured_rumen	0.0104682	0.0186619	0.0523408	0.0275847	1.89746	Rumen specific
x343	d__Bacteria; p__Actinobacteriota; c__Actinobacteria; o__Corynebacteriales; f__Corynebacteriaceae; g__Corynebacterium; s__uncultured_bacterium	0.051154	0	0.102969	0	BS_only	Possibly oral bacteria
x344	d__Bacteria; p__Firmicutes; c__Bacilli; o__Lactobacillales; f__Streptococcaceae; g__Streptococcus; s__Streptococcus_anginosus	0.026452	0	0.0807754	0	BS_only	Possibly oral bacteria
x345	d__Bacteria; p__Actinobacteriota; c__Actinobacteria; o__Micrococcales; f__Microbacteriaceae; g__Microbacterium; s__Microbacterium_sp.	0.0287312	0	0.0807754	0	BS_only	Possibly oral bacteria
x346	d__Bacteria; p__Firmicutes; c__Clostridia; o__Peptostreptococcales-Tissierellales; f__Anaerovoracaceae; g__Family_XIII_UCG-001; s__uncultured_rumen	0	0.0138486	0	0.0308452	R_only	Rumen specific
x347	d__Bacteria; p__Firmicutes; c__Bacilli; o__Bacillales; f__Bacillaceae; g__Bacillus; s__uncultured_Bacillus	0.0348251	0	0.109512	0	BS_only	Possibly oral bacteria
x348	d__Bacteria; p__Firmicutes; c__Clostridia; o__Peptostreptococcales-Tissierellales; f__Peptostreptococcaceae; g__Romboutsia; s__Romboutsia_ilealis	0.037651	0	0.109512	0	BS_only	Possibly oral bacteria
x349	d__Bacteria; p__Firmicutes; c__Bacilli; o__Lactobacillales; f__Streptococcaceae; g__Streptococcus; s__Streptococcus_pasteurianus	0.0258622	0.00255717	0.0706785	0.00661682	10.6816	Possibly oral bacteria
x350	d__Bacteria; p__Firmicutes; c__Clostridia; o__Lachnospirales; f__Lachnospiraceae; g__Lachnospiraceae_NK4B4_group; s__rumen_bacterium	0	0.0224457	0	0.0678593	R_only	Rumen specific
x351	d__Bacteria; p__Proteobacteria; c__Alphaproteobacteria; o__Rhodospirillales; f__uncultured; g__uncultured; s__gut_metagenome	0.0148138	0.00220677	0.0639721	0.0110339	5.79779	Possibly oral bacteria
x352	d__Bacteria; p__Chloroflexi; c__Anaerolineae; o__SBR1031; f__A4b; g__A4b; s__uncultured_compost	0.0460319	0	0.0938673	0	BS_only	Possibly oral bacteria
x353	d__Bacteria; p__Actinobacteriota; c__Actinobacteria; o__Micrococcales; f__Micrococcaceae; g__Kocuria; s__Kocuria_subflava	0.0100969	0	0.0504847	0	BS_only	Possibly oral bacteria
x354	d__Bacteria; p__Firmicutes; c__Clostridia; o__Oscillospirales; f__[Eubacterium]_coprostanoligenes_group; g__[Eubacterium]_coprostanoligenes_group; s__uncultured_Firmicutes	0.0211564	0	0.0625782	0	BS_only	Possibly oral bacteria
x355	d__Bacteria; p__Bacteroidota; c__Bacteroidia; o__Bacteroidales; f__Muribaculaceae; g__Muribaculaceae; s__uncultured_Porphyromonadaceae	0.0114231	0.00110339	0.0312891	0.00551694	5.67146	Possibly oral bacteria
x356	d__Bacteria; p__Firmicutes; c__Bacilli; o__Lactobacillales; f__Streptococcaceae; g__Streptococcus; s__Streptococcus_equinus	0.0263217	0.0173899	0.0625782	0.0397009	1.57624	Rumen specific
x357	d__Bacteria; p__Firmicutes; c__Clostridia; o__Lachnospirales; f__Lachnospiraceae; g__Moryella; s__uncultured_rumen	0.0148138	0.0104721	0.0639721	0.0163301	3.91744	Rumen specific
x358	d__Bacteria; p__Bacteroidota; c__Bacteroidia; o__Bacteroidales; f__Prevotellaceae; g__Prevotellaceae_YAB2003_group; s__uncultured_bacterium	0.00374577	0.0307629	0.0129132	0.059877	0.215663	Rumen specific
x359	d__Archaea; p__Euryarchaeota; c__Methanobacteria; o__Methanobacteriales; f__Methanobacteriaceae; g__Methanobrevibacter; s__uncultured_rumen	0.00201939	0.0207897	0.0100969	0.0463177	0.217993	Rumen specific
x360	d__Bacteria; p__Actinobacteriota; c__Actinobacteria; o__Corynebacteriales; f__Corynebacteriaceae; g__Corynebacterium; s__Corynebacterium_glutamicum	0.0394272	0	0.109512	0	BS_only	Possibly oral bacteria
x361	d__Bacteria; p__Firmicutes; c__Clostridia; o__Peptococcales; f__Peptococcaceae; g__uncultured; s__uncultured_rumen	0	0.0287753	0	0.0860187	R_only	Rumen specific
x362	d__Bacteria; p__Bacteroidota; c__Bacteroidia; o__Bacteroidales; f__Rikenellaceae; g__Rikenellaceae_RC9_gut_group; s__unidentified_rumen	0.0049089	0.00930857	0.0129132	0.0165508	0.780217	Rumen specific
x363	d__Bacteria; p__Bacteroidota; c__Bacteroidia; o__Bacteroidales; f__Prevotellaceae; g__Prevotella; s__uncultured_Prevotella	0.00545168	0.0218228	0.0171615	0.0529346	0.324202	Rumen specific
x364	d__Bacteria; p__Firmicutes; c__Clostridia; o__Clostridia; f__Hungateiclostridiaceae; g__Ruminiclostridium; s__uncultured_bacterium	0.00403877	0.00458938	0.0201939	0.0163301	1.2366	Rumen specific
x365	d__Bacteria; p__Firmicutes; c__Clostridia; o__Oscillospirales; f__Ruminococcaceae; g__Ruminococcus; s__metagenome	0.0052019	0.00729169	0.0201939	0.0132336	1.52595	Rumen specific
x366	d__Bacteria; p__Proteobacteria; c__Gammaproteobacteria; o__Pseudomonadales; f__Moraxellaceae; g__Moraxella; s__Moraxella_sp.	0.0243289	0	0.0469337	0	BS_only	Possibly oral bacteria
x367	d__Bacteria; p__Bacteroidota; c__Bacteroidia; o__Bacteroidales; f__Prevotellaceae; g__Alloprevotella; s__uncultured_organism	0.0248924	0	0.0858074	0	BS_only	Possibly oral bacteria
x368	d__Bacteria; p__Firmicutes; c__Bacilli; o__Lactobacillales; f__Streptococcaceae; g__Streptococcus; s__Streptococcus_sanguinis	0.0279352	0	0.0908724	0	BS_only	Possibly oral bacteria
x369	d__Bacteria; p__Firmicutes; c__Bacilli; o__Lactobacillales; f__Aerococcaceae; g__uncultured; s__uncultured_bacterium	0.0274143	0	0.0938673	0	BS_only	Possibly oral bacteria
x370	d__Bacteria; p__Firmicutes; c__Clostridia; o__Peptostreptococcales-Tissierellales; f__Peptostreptococcaceae; g__Paraclostridium; s__Paraclostridium_bifermentans	0.0168578	0	0.0469337	0	BS_only	Possibly oral bacteria
x371	d__Bacteria; p__Firmicutes; c__Bacilli; o__Bacillales; f__Sporolactobacillaceae; g__Tuberibacillus; s__Tuberibacillus_calidus	0.0171612	0	0.034323	0	BS_only	Possibly oral bacteria
x372	d__Bacteria; p__Firmicutes; c__Bacilli; o__Lactobacillales; f__Streptococcaceae; g__Lactococcus; s__Lactococcus_raffinolactis	0.0261428	0	0.0645661	0	BS_only	Possibly oral bacteria
x373	d__Bacteria; p__Proteobacteria; c__Alphaproteobacteria; o__Rhizobiales; f__Hyphomicrobiaceae; g__Hyphomicrobium; s__uncultured_Hyphomicrobiaceae	0.0271043	0.00132336	0.109512	0.00661682	16.5505	Possibly oral bacteria
x374	d__Bacteria; p__Firmicutes; c__Bacilli; o__Bacillales; f__Planococcaceae; g__Lysinibacillus; s__uncultured_bacterium	0.0306403	0	0.0625782	0	BS_only	Possibly oral bacteria
x375	d__Bacteria; p__Actinobacteriota; c__Actinobacteria; o__Micrococcales; f__Micrococcaceae; g__Glutamicibacter; s__uncultured_soil	0.0306907	0	0.102969	0	BS_only	Possibly oral bacteria
x376	d__Bacteria; p__Bacteroidota; c__Bacteroidia; o__Flavobacteriales; f__Flavobacteriaceae; g__Capnocytophaga; s__uncultured_bacterium	0.00807754	0	0.0403877	0	BS_only	Possibly oral bacteria
x377	d__Bacteria; p__Bacteroidota; c__Bacteroidia; o__Flavobacteriales; f__Flavobacteriaceae; g__Capnocytophaga; s__Capnocytophaga_canimorsus	0.0293311	0	0.0908724	0	BS_only	Possibly oral bacteria
x378	d__Bacteria; p__Firmicutes; c__Bacilli; o__Bacillales; f__Bacillaceae; g__Ureibacillus; s__Ureibacillus_terrenus	0.0185738	0.00123381	0.0625782	0.00616903	10.1439	Possibly oral bacteria
x379	d__Bacteria; p__Firmicutes; c__Clostridia; o__Lachnospirales; f__Lachnospiraceae; g__Lachnospiraceae_NK4B4_group; s__uncultured_bacterium	0.0034323	0	0.0171615	0	BS_only	Possibly oral bacteria
x380	d__Bacteria; p__Firmicutes; c__Clostridia; o__Eubacteriales; f__Anaerofustaceae; g__Anaerofustis; s__uncultured_rumen	0	0.0259534	0	0.072785	R_only	Rumen specific
x381	d__Bacteria; p__Actinobacteriota; c__Actinobacteria; o__Micrococcales; f__Cellulomonadaceae; g__Actinotalea; s__uncultured_soil	0.0191371	0	0.0625782	0	BS_only	Possibly oral bacteria
x382	d__Bacteria; p__Firmicutes; c__Clostridia; o__Lachnospirales; f__Lachnospiraceae; g__[Eubacterium]_ventriosum_group; s__uncultured_bacterium	0.00742095	0.0190029	0.0312891	0.0335627	0.932259	Rumen specific
x383	d__Bacteria; p__Bacteroidota; c__Bacteroidia; o__Bacteroidales; f__Prevotellaceae; g__Alloprevotella; s__gut_metagenome	0.0263255	0.0105623	0.0469337	0.0217734	2.15555	Rumen specific
x384	d__Bacteria; p__Firmicutes; c__Clostridia; o__Oscillospirales; f__Ruminococcaceae; g__Ruminococcus; s__uncultured_Ruminococcaceae	0.0119694	0.014471	0.0469337	0.0331016	1.41787	Rumen specific
x385	d__Bacteria; p__Firmicutes; c__Clostridia; o__Lachnospirales; f__Lachnospiraceae; g__Lachnospiraceae_UCG-002; s__uncultured_bacterium	0.00116313	0.0136531	0.00581564	0.0272168	0.213678	Rumen specific
x386	d__Bacteria; p__Firmicutes; c__Clostridia; o__Clostridiales; f__Clostridiaceae; g__Clostridium_sensu_stricto_1; s__Ruminococcus_sp.	0.0214768	0	0.0387397	0	BS_only	Possibly oral bacteria
x387	d__Bacteria; p__Firmicutes; c__Bacilli; o__Acholeplasmatales; f__Acholeplasmataceae; g__Anaeroplasma; s__uncultured_rumen	0.0049089	0.0258755	0.0129132	0.0493523	0.261654	Rumen specific
x388	d__Bacteria; p__Firmicutes; c__Clostridia; o__Lachnospirales; f__Lachnospiraceae; g__[Eubacterium]_ruminantium_group; s__Eubacterium_ruminantium	0.00581564	0.0120671	0.0290782	0.0370142	0.785597	Rumen specific
x389	d__Bacteria; p__Firmicutes; c__Clostridia; o__Lachnospirales; f__Lachnospiraceae; g__Lachnospiraceae_UCG-006; s__uncultured_bacterium	0	0.0128501	0	0.0246761	R_only	Rumen specific
x390	d__Bacteria; p__Firmicutes; c__Bacilli; o__Lactobacillales; f__Lactobacillaceae; g__Lactobacillus; s__Lactobacillus_ruminis	0.00662142	0.0129289	0.0201939	0.0326602	0.618302	Rumen specific
x391	d__Bacteria; p__Bacteroidota; c__Bacteroidia; o__Bacteroidales; f__Bacteroidales_RF16_group; g__Bacteroidales_RF16_group; s__unidentified_rumen	0.00774793	0.0130793	0.0387397	0.0279689	1.3851	Rumen specific
x392	d__Bacteria; p__Firmicutes; c__Bacilli; o__Lactobacillales; f__Streptococcaceae; g__Streptococcus; s__Streptococcus_gallolyticus	0.0149421	0.00716127	0.0403877	0.0132336	3.0519	Rumen specific
x393	d__Bacteria; p__Firmicutes; c__Clostridia; o__Clostridia_UCG-014; f__Clostridia_UCG-014; g__Clostridia_UCG-014; s__uncultured_Ruminococcaceae	0.00631143	0.00687169	0.0156446	0.0167813	0.932259	Rumen specific
x394	d__Bacteria; p__Firmicutes; c__Clostridia; o__Lachnospirales; f__Lachnospiraceae; g__FD2005; s__uncultured_bacterium	0.012819	0.00438477	0.0469337	0.0163301	2.87406	Rumen specific
x395	d__Bacteria; p__Firmicutes; c__Clostridia; o__Lachnospirales; f__Lachnospiraceae; g__Marvinbryantia; s__metagenome	0	0.0155518	0	0.0370142	R_only	Rumen specific
x396	d__Bacteria; p__Proteobacteria; c__Gammaproteobacteria; o__Burkholderiales; f__Oxalobacteraceae; g__uncultured; s__uncultured_bacterium	0.00465252	0.00812017	0.0232626	0.0217734	1.06839	Rumen specific
x397	d__Bacteria; p__Campilobacterota; c__Campylobacteria; o__Campylobacterales; f__Campylobacteraceae; g__Campylobacter; s__Campylobacter_fetus	0.00348939	0.0183328	0.0174469	0.0335627	0.519831	Rumen specific
x398	d__Bacteria; p__Synergistota; c__Synergistia; o__Synergistales; f__Synergistaceae; g__Fretibacterium; s__uncultured_rumen	0	0.0128253	0	0.0279689	R_only	Rumen specific
x399	d__Bacteria; p__Bacteroidota; c__Bacteroidia; o__Flavobacteriales; f__Flavobacteriaceae; g__Psychroserpens; s__Olleya_sp.	0.0177244	0	0.034323	0	BS_only	Possibly oral bacteria
x400	d__Bacteria; p__Firmicutes; c__Clostridia; o__Lachnospirales; f__Lachnospiraceae; g__Lachnospiraceae_UCG-002; s__uncultured_rumen	0.00348939	0.00920364	0.0174469	0.0220677	0.790608	Rumen specific
x401	d__Bacteria; p__Proteobacteria; c__Gammaproteobacteria; o__Burkholderiales; f__Oxalobacteraceae; g__Noviherbaspirillum; s__uncultured_Herbaspirillum	0	0.00490973	0	0.0123381	R_only	Rumen specific
x402	d__Bacteria; p__Verrucomicrobiota; c__Lentisphaeria; o__Victivallales; f__vadinBE97; g__vadinBE97; s__uncultured_rumen	0	0.0120315	0	0.0279689	R_only	Rumen specific
x403	d__Bacteria; p__Firmicutes; c__Clostridia; o__Lachnospirales; f__Lachnospiraceae; g__Lachnospiraceae_UCG-009; s__uncultured_bacterium	0	0.00594283	0	0.0132336	R_only	Rumen specific
x404	d__Bacteria; p__Firmicutes; c__Clostridia; o__Oscillospirales; f__uncultured; g__uncultured; s__uncultured_rumen	0	0.010747	0	0.0185071	R_only	Rumen specific
x405	d__Bacteria; p__Actinobacteriota; c__Coriobacteriia; o__Coriobacteriales; f__Atopobiaceae; g__Olsenella; s__uncultured_bacterium	0.00625782	0.00742604	0.0312891	0.0198505	1.57624	Rumen specific
x406	d__Bacteria; p__Firmicutes; c__Clostridia; o__Lachnospirales; f__Lachnospiraceae; g__[Eubacterium]_oxidoreducens_group; s__uncultured_rumen	0.0102969	0.00855947	0.0514845	0.0264673	1.94521	Rumen specific
x407	d__Bacteria; p__Actinobacteriota; c__Coriobacteriia; o__Coriobacteriales; f__Atopobiaceae; g__Olsenella; s__uncultured_rumen	0.01146	0.00388053	0.0514845	0.0132336	3.89042	Rumen specific
x408	d__Bacteria; p__Synergistota; c__Synergistia; o__Synergistales; f__Synergistaceae; g__Pyramidobacter; s__uncultured_rumen	0	0	0	0	R_only	Rumen specific
x409	d__Bacteria; p__Firmicutes; c__Clostridia; o__Lachnospirales; f__Lachnospiraceae; g__Lachnospiraceae_UCG-001; s__uncultured_rumen	0	0.003571	0	0.0123381	R_only	Rumen specific
x410	d__Bacteria; p__Firmicutes; c__Clostridia; o__Lachnospirales; f__Lachnospiraceae; g__Anaerostipes; s__uncultured_bacterium	0.00976732	0	0.0387397	0	BS_only	Possibly oral bacteria
x411	d__Bacteria; p__Firmicutes; c__Clostridia; o__Lachnospirales; f__Lachnospiraceae; g__Syntrophococcus; s__Syntrophococcus_sucromutans	0.00116313	0.00493523	0.00581564	0.0246761	0.235679	Rumen specific
x412	d__Bacteria; p__Bacteroidota; c__Bacteroidia; o__Bacteroidales; f__Rikenellaceae; g__Alistipes; s__gut_metagenome	0.0111632	0	0.0171615	0	BS_only	Possibly oral bacteria
x413	d__Bacteria; p__Firmicutes; c__Clostridia; o__Peptostreptococcales-Tissierellales; f__Peptostreptococcaceae; g__Romboutsia; s__uncultured_Peptostreptococcaceae	0.0131826	0	0.0201939	0	BS_only	Possibly oral bacteria
x414	d__Bacteria; p__Firmicutes; c__Bacilli; o__Lactobacillales; f__Streptococcaceae; g__Streptococcus; s__Streptococcus_gallinaceus	0.0132428	0	0.0403877	0	BS_only	Possibly oral bacteria
x415	d__Bacteria; p__Bacteroidota; c__Bacteroidia; o__Bacteroidales; f__Bacteroidales_UCG-001; g__Bacteroidales_UCG-001; s__uncultured_bacterium	0.00116313	0.014667	0.00581564	0.0279689	0.207933	Rumen specific
x416	d__Bacteria; p__WPS-2; c__WPS-2; o__WPS-2; f__WPS-2; g__WPS-2; s__metagenome	0	0.00837581	0	0.0308452	R_only	Rumen specific
x417	d__Bacteria; p__Firmicutes; c__Clostridia; o__Peptostreptococcales-Tissierellales; f__Anaerovoracaceae; g__[Eubacterium]_saphenum_group; s__uncultured_bacterium	0	0.00572285	0	0.0108867	R_only	Rumen specific
x418	d__Bacteria; p__Firmicutes; c__Clostridia; o__Lachnospirales; f__Lachnospiraceae; g__Agathobacter; s__metagenome	0.00969012	0	0.0312891	0	BS_only	Possibly oral bacteria
x419	d__Bacteria; p__Firmicutes; c__Bacilli; o__Staphylococcales; f__Staphylococcaceae; g__Staphylococcus; s__Staphylococcus_chromogenes	0.0128792	0	0.0312891	0	BS_only	Possibly oral bacteria
	*1 Taxa with a relative abundance of > 0.1% in at least 5 of 20 samples (15 buccal swab samples and 5 rumen contents) were listed
	*2 Each values were calculated using 5 buccal swab samples and 5 rumen contents collected same animals.

## Sheet: RumenSpecific
ID	Taxa *1	Buccal Swab average *2	Rumen average *2	Buccal Swab max *2	Rumen max *2	BS max/R max *2	Classification
x001	d__Bacteria; p__Bacteroidota; c__Bacteroidia; o__Bacteroidales; f__Rikenellaceae; g__Rikenellaceae_RC9_gut_group; s__uncultured_bacterium	10.4805	15.1024	22.5298	19.4535	1.15814	Rumen Specific
x002	d__Bacteria; p__Bacteroidota; c__Bacteroidia; o__Bacteroidales; f__Prevotellaceae; g__Prevotella; s__uncultured_bacterium	7.12255	17.5332	22.46	28.5998	0.785321	Rumen Specific
x003	d__Bacteria; p__Firmicutes; c__Clostridia; o__Christensenellales; f__Christensenellaceae; g__Christensenellaceae_R-7_group; s__uncultured_bacterium	1.36547	2.96365	2.28248	5.57136	0.40968	Rumen Specific
x004	d__Bacteria; p__Bacteroidota; c__Bacteroidia; o__Bacteroidales; f__Muribaculaceae; g__Muribaculaceae; s__uncultured_bacterium	1.94569	1.59211	2.86674	3.40531	0.841844	Rumen Specific
x005	d__Bacteria; p__Firmicutes; c__Clostridia; o__Oscillospirales; f__Ruminococcaceae; g__Ruminococcus; s__uncultured_bacterium	1.53923	3.33098	2.95682	4.53424	0.65211	Rumen Specific
x006	d__Bacteria; p__Firmicutes; c__Clostridia; o__Lachnospirales; f__Lachnospiraceae; g__Lachnospiraceae_NK3A20_group; s__uncultured_rumen	0.380072	0.739512	0.8549	0.913017	0.936346	Rumen Specific
x007	d__Bacteria; p__Firmicutes; c__Clostridia; o__Clostridia_UCG-014; f__Clostridia_UCG-014; g__Clostridia_UCG-014; s__uncultured_bacterium	0.450184	0.574259	0.68836	0.715608	0.961924	Rumen Specific
x008	d__Bacteria; p__Firmicutes; c__Clostridia; o__Oscillospirales; f__[Eubacterium]_coprostanoligenes_group; g__[Eubacterium]_coprostanoligenes_group; s__uncultured_bacterium	0.642987	0.288782	1.34543	0.516112	2.60686	Rumen Specific
x009	d__Bacteria; p__Bacteroidota; c__Bacteroidia; o__Bacteroidales; f__Prevotellaceae; g__Prevotella; s__uncultured_rumen	5.85821	20.1198	17.7726	41.8359	0.424817	Rumen Specific
x010	d__Bacteria; p__Firmicutes; c__Clostridia; o__Lachnospirales; f__Lachnospiraceae; g__Lachnospiraceae_NK3A20_group; s__uncultured_bacterium	0.388688	1.41868	0.761849	2.79457	0.272618	Rumen Specific
x011	d__Bacteria; p__Firmicutes; c__Clostridia; o__Lachnospirales; f__Lachnospiraceae; g__[Ruminococcus]_gauvreauii_group; s__uncultured_bacterium	0.211204	0.165832	0.411876	0.19124	2.15371	Rumen Specific
x012	d__Bacteria; p__Bacteroidota; c__Bacteroidia; o__Bacteroidales; f__Rikenellaceae; g__Rikenellaceae_RC9_gut_group; s__uncultured_rumen	2.83511	5.05682	6.30416	7.60273	0.829197	Rumen Specific
x013	d__Bacteria; p__Bacteroidota; c__Bacteroidia; o__Bacteroidales; f__Muribaculaceae; g__Muribaculaceae; s__uncultured_rumen	0.677677	1.08665	1.7098	1.55495	1.09958	Rumen Specific
x014	d__Bacteria; p__Firmicutes; c__Clostridia; o__Christensenellales; f__Christensenellaceae; g__Christensenellaceae_R-7_group; s__uncultured_rumen	0.37207	1.56143	0.789429	2.54748	0.309887	Rumen Specific
x016	d__Bacteria; p__Bacteroidota; c__Bacteroidia; o__Bacteroidales; f__Bacteroidales_RF16_group; g__Bacteroidales_RF16_group; s__uncultured_bacterium	0.653569	0.373904	1.51085	0.700651	2.15635	Rumen Specific
x017	d__Bacteria; p__Bacteroidota; c__Bacteroidia; o__Bacteroidales; f__Prevotellaceae; g__Prevotellaceae_UCG-001; s__uncultured_rumen	0.360223	1.62837	0.813533	1.87392	0.434135	Rumen Specific
x019	d__Bacteria; p__Firmicutes; c__Clostridia; o__Clostridia_UCG-014; f__Clostridia_UCG-014; g__Clostridia_UCG-014; s__uncultured_rumen	0.158847	0.772542	0.309917	1.72555	0.179605	Rumen Specific
x020	d__Bacteria; p__Firmicutes; c__Clostridia; o__Lachnospirales; f__Lachnospiraceae; g__Lachnospiraceae_NK4A136_group; s__uncultured_bacterium	0.338263	0.177596	0.500626	0.413695	1.21013	Rumen Specific
x021	d__Bacteria; p__Bacteroidota; c__Bacteroidia; o__Bacteroidales; f__Prevotellaceae; g__Prevotellaceae_UCG-003; s__uncultured_bacterium	0.227457	0.481543	0.697314	0.72785	0.958046	Rumen Specific
x022	d__Bacteria; p__Firmicutes; c__Clostridia; o__Oscillospirales; f__Oscillospiraceae; g__NK4A214_group; s__uncultured_bacterium	0.152543	0.451337	0.308229	0.648448	0.475333	Rumen Specific
x023	d__Bacteria; p__Firmicutes; c__Clostridia; o__Lachnospirales; f__Lachnospiraceae; g__Marvinbryantia; s__uncultured_bacterium	0.135081	0.194172	0.291745	0.297915	0.979292	Rumen Specific
x024	d__Bacteria; p__Bacteroidota; c__Bacteroidia; o__Bacteroidales; f__Prevotellaceae; g__Prevotellaceae_UCG-003; s__uncultured_rumen	0.434871	0.74349	1.20965	1.03884	1.16443	Rumen Specific
x025	d__Bacteria; p__Bacteroidota; c__Bacteroidia; o__Bacteroidales; f__F082; g__F082; s__uncultured_bacterium	0.217525	0.606469	0.581095	1.46199	0.397469	Rumen Specific
x027	d__Bacteria; p__Bacteroidota; c__Bacteroidia; o__Bacteroidales; f__Bacteroidales_RF16_group; g__Bacteroidales_RF16_group; s__uncultured_rumen	0.437513	0.715947	1.78202	1.04874	1.69921	Rumen Specific
x028	d__Bacteria; p__Firmicutes; c__Negativicutes; o__Acidaminococcales; f__Acidaminococcaceae; g__Succiniclasticum; s__uncultured_rumen	0.138967	0.774377	0.413223	0.959947	0.430465	Rumen Specific
x029	d__Bacteria; p__Firmicutes; c__Negativicutes; o__Acidaminococcales; f__Acidaminococcaceae; g__Succiniclasticum; s__uncultured_bacterium	0.107489	0.384496	0.296598	0.507558	0.584362	Rumen Specific
x030	d__Bacteria; p__Firmicutes; c__Clostridia; o__Lachnospirales; f__Lachnospiraceae; g__Lachnospiraceae_AC2044_group; s__uncultured_bacterium	0.203476	0.16347	0.34418	0.246126	1.39839	Rumen Specific
x031	d__Bacteria; p__Bacteroidota; c__Bacteroidia; o__Bacteroidales; f__Prevotellaceae; g__Prevotellaceae_UCG-001; s__uncultured_bacterium	0.294741	0.495317	0.645661	0.962369	0.670908	Rumen Specific
x032	d__Bacteria; p__Firmicutes; c__Clostridia; o__Peptostreptococcales-Tissierellales; f__Anaerovoracaceae; g__Mogibacterium; s__uncultured_rumen	0.102043	0.197986	0.279151	0.277606	1.00556	Rumen Specific
x035	d__Bacteria; p__Bacteroidota; c__Bacteroidia; o__Bacteroidales; f__Rikenellaceae; g__U29-B03; s__uncultured_rumen	0.788559	0.334075	3.04158	0.743973	4.0883	Rumen Specific
x036	d__Bacteria; p__Firmicutes; c__Clostridia; o__Lachnospirales; f__Lachnospiraceae; g__uncultured; s__uncultured_rumen	0.146265	0.557127	0.497683	1.63301	0.304765	Rumen Specific
x037	d__Bacteria; p__Firmicutes; c__Clostridia; o__Lachnospirales; f__Lachnospiraceae; g__Marvinbryantia; s__uncultured_rumen	0.0864181	0.329902	0.197732	0.48549	0.407283	Rumen Specific
x038	d__Bacteria; p__Bacteroidota; c__Bacteroidia; o__Bacteroidales; f__Prevotellaceae; g__Prevotella; s__Prevotella_ruminicola	0.20792	2.16724	0.503616	2.94053	0.171267	Rumen Specific
x039	d__Bacteria; p__Firmicutes; c__Clostridia; o__Oscillospirales; f__Ruminococcaceae; g__Ruminococcus; s__uncultured_rumen	0.174206	0.466732	0.62809	0.75516	0.83173	Rumen Specific
x040	d__Bacteria; p__Bacteroidota; c__Bacteroidia; o__Bacteroidales; f__Prevotellaceae; g__uncultured; s__uncultured_bacterium	0.22863	1.24874	0.645536	3.33678	0.193461	Rumen Specific
x041	d__Bacteria; p__Proteobacteria; c__Alphaproteobacteria; o__Rhodospirillales; f__uncultured; g__uncultured; s__uncultured_bacterium	0.128535	0.16678	0.297004	0.25172	1.1799	Rumen Specific
x042	d__Bacteria; p__Bacteroidota; c__Bacteroidia; o__Bacteroidales; f__Prevotellaceae; g__Prevotellaceae_UCG-004; s__uncultured_rumen	0.298004	0.209863	0.662983	0.337458	1.96464	Rumen Specific
x043	d__Bacteria; p__Firmicutes; c__Clostridia; o__Oscillospirales; f__Ruminococcaceae; g__CAG-352; s__uncultured_bacterium	0.070811	0.567328	0.209363	0.931524	0.224753	Rumen Specific
x044	d__Bacteria; p__Bacteroidota; c__Bacteroidia; o__Bacteroidales; f__Prevotellaceae; g__Prevotella; s__Prevotella_sp.	0.2172	0.655801	0.955579	1.37569	0.694616	Rumen Specific
x046	d__Bacteria; p__Bacteroidota; c__Bacteroidia; o__Bacteroidales; f__Prevotellaceae; g__Prevotellaceae_YAB2003_group; s__uncultured_rumen	0.163001	0.589432	0.594008	0.772957	0.768488	Rumen Specific
x047	d__Bacteria; p__Firmicutes; c__Clostridia; o__Oscillospirales; f__Oscillospiraceae; g__NK4A214_group; s__uncultured_rumen	0.104057	0.437717	0.374483	0.800635	0.467733	Rumen Specific
x048	d__Bacteria; p__Firmicutes; c__Clostridia; o__Oscillospirales; f__Ruminococcaceae; g__UCG-001; s__uncultured_bacterium	0.0776201	0.607706	0.255888	1.43705	0.178065	Rumen Specific
x050	d__Bacteria; p__Firmicutes; c__Clostridia; o__Oscillospirales; f__UCG-010; g__UCG-010; s__uncultured_bacterium	0.24472	0.153471	0.477789	0.310991	1.53635	Rumen Specific
x051	d__Bacteria; p__Spirochaetota; c__Spirochaetia; o__Spirochaetales; f__Spirochaetaceae; g__Treponema; s__uncultured_bacterium	0.116763	0.349702	0.206612	0.499692	0.413478	Rumen Specific
x052	d__Bacteria; p__Firmicutes; c__Clostridia; o__Oscillospirales; f__Ruminococcaceae; g__uncultured; s__uncultured_bacterium	0.120289	0.073616	0.206612	0.141888	1.45616	Rumen Specific
x058	d__Bacteria; p__Spirochaetota; c__Spirochaetia; o__Spirochaetales; f__Spirochaetaceae; g__Treponema; s__uncultured_rumen	0.0683472	0.164315	0.142045	0.307658	0.461699	Rumen Specific
x059	d__Bacteria; p__Firmicutes; c__Clostridia; o__Lachnospirales; f__Lachnospiraceae; g__Acetitomaculum; s__uncultured_bacterium	0.1143	0.105427	0.187735	0.293942	0.63868	Rumen Specific
x060	d__Bacteria; p__Cyanobacteria; c__Vampirivibrionia; o__Gastranaerophilales; f__Gastranaerophilales; g__Gastranaerophilales; s__uncultured_bacterium	0.108162	0.191301	0.284091	0.353819	0.802928	Rumen Specific
x061	d__Bacteria; p__Bacteroidota; c__Bacteroidia; o__Bacteroidales; f__Rikenellaceae; g__Rikenellaceae_RC9_gut_group; s__uncultured_Bacteroidales	0.151067	0.129912	0.484981	0.277606	1.74701	Rumen Specific
x062	d__Bacteria; p__Firmicutes; c__Bacilli; o__RF39; f__RF39; g__RF39; s__uncultured_rumen	0.0651532	0.175282	0.187735	0.239508	0.783835	Rumen Specific
x063	d__Bacteria; p__Firmicutes; c__Clostridia; o__Lachnospirales; f__Lachnospiraceae; g__Pseudobutyrivibrio; s__uncultured_bacterium	0.0201784	0.204288	0.0387397	0.357308	0.108421	Rumen Specific
x066	d__Bacteria; p__Firmicutes; c__Clostridia; o__Lachnospirales; f__Lachnospiraceae; g__Lachnospiraceae_XPB1014_group; s__uncultured_bacterium	0.0503661	0.27288	0.180285	0.430721	0.418565	Rumen Specific
x067	d__Bacteria; p__Firmicutes; c__Clostridia; o__Oscillospirales; f__Ruminococcaceae; g__Ruminococcus; s__Ruminococcus_flavefaciens	0.0924812	0.136495	0.322831	0.283775	1.13763	Rumen Specific
x068	d__Bacteria; p__Firmicutes; c__Clostridia; o__Oscillospirales; f__Oscillospiraceae; g__UCG-005; s__uncultured_rumen	0.0755827	0.102045	0.171615	0.222085	0.772744	Rumen Specific
x069	d__Bacteria; p__Firmicutes; c__Clostridia; o__Oscillospirales; f__[Eubacterium]_coprostanoligenes_group; g__[Eubacterium]_coprostanoligenes_group; s__uncultured_rumen	0.123743	0.247418	0.446199	0.397009	1.1239	Rumen Specific
x070	d__Bacteria; p__Bacteroidota; c__Bacteroidia; o__Bacteroidales; f__Prevotellaceae; g__Prevotellaceae_Ga6A1_group; s__rumen_bacterium	0.101549	0.141009	0.314045	0.462686	0.678743	Rumen Specific
x071	d__Bacteria; p__Firmicutes; c__Clostridia; o__Lachnospirales; f__Lachnospiraceae; g__Lachnospiraceae_AC2044_group; s__uncultured_rumen	0.0428812	0.141482	0.162838	0.179001	0.909705	Rumen Specific
x075	d__Bacteria; p__Bacteroidota; c__Bacteroidia; o__Bacteroidales; f__Rikenellaceae; g__U29-B03; s__uncultured_bacterium	0.136642	0.422591	0.540855	1.30751	0.413651	Rumen Specific
x080	d__Bacteria; p__Bacteroidota; c__Bacteroidia; o__Bacteroidales; f__uncultured; g__uncultured; s__uncultured_rumen	0.159548	0.0939343	0.568182	0.19124	2.97104	Rumen Specific
x084	d__Bacteria; p__Firmicutes; c__Clostridia; o__Oscillospirales; f__Ruminococcaceae; g__UCG-001; s__uncultured_rumen	0.0254847	0.421219	0.0988659	1.38953	0.0711505	Rumen Specific
x088	d__Bacteria; p__Bacteroidota; c__Bacteroidia; o__Bacteroidales; f__Prevotellaceae; g__Prevotella; s__unidentified_rumen	0.0567182	0.500048	0.180285	1.10197	0.163602	Rumen Specific
x090	d__Bacteria; p__Firmicutes; c__Clostridia; o__Lachnospirales; f__Lachnospiraceae; g__[Eubacterium]_ruminantium_group; s__uncultured_bacterium	0.0810022	0.0798118	0.348657	0.152187	2.29098	Rumen Specific
x092	d__Bacteria; p__Firmicutes; c__Bacilli; o__Erysipelotrichales; f__Erysipelatoclostridiaceae; g__Kandleria; s__Kandleria_vitulina	0.0503705	0.198594	0.103306	0.358601	0.28808	Rumen Specific
x093	d__Bacteria; p__Firmicutes; c__Negativicutes; o__Veillonellales-Selenomonadales; f__Selenomonadaceae; g__Selenomonas; s__Selenomonas_ruminantium	0.0182527	0.165817	0.0581564	0.350691	0.165834	Rumen Specific
x094	d__Bacteria; p__Firmicutes; c__Clostridia; o__Clostridia; f__Hungateiclostridiaceae; g__Saccharofermentans; s__uncultured_bacterium	0.0324447	0.0878186	0.129132	0.179631	0.718875	Rumen Specific
x095	d__Bacteria; p__Firmicutes; c__Clostridia; o__Oscillospirales; f__UCG-010; g__UCG-010; s__uncultured_rumen	0.0290782	0.0950096	0.145391	0.178654	0.813813	Rumen Specific
x096	d__Bacteria; p__Firmicutes; c__Clostridia; o__Lachnospirales; f__Lachnospiraceae; g__probable_genus_10; s__uncultured_bacterium	0.0158898	0.0967892	0.0407095	0.146971	0.276991	Rumen Specific
x097	d__Bacteria; p__Bacteroidota; c__Bacteroidia; o__Bacteroidales; f__Prevotellaceae; g__Prevotellaceae_NK3B31_group; s__uncultured_rumen	0.0543695	0.248565	0.116219	0.707637	0.164235	Rumen Specific
x101	d__Bacteria; p__Bacteroidota; c__Bacteroidia; o__Bacteroidales; f__p-251-o5; g__p-251-o5; s__uncultured_rumen	0.0761933	0.0261547	0.129132	0.050344	2.565	Rumen Specific
x105	d__Bacteria; p__Firmicutes; c__Clostridia; o__Oscillospirales; f__Oscillospiraceae; g__Colidextribacter; s__uncultured_bacterium	0.0279605	0.127222	0.109512	0.211738	0.517204	Rumen Specific
x106	d__Bacteria; p__Cyanobacteria; c__Vampirivibrionia; o__Gastranaerophilales; f__Gastranaerophilales; g__Gastranaerophilales; s__uncultured_rumen	0.0340129	0.0504534	0.0938673	0.136084	0.689775	Rumen Specific
x107	d__Bacteria; p__Firmicutes; c__Negativicutes; o__Veillonellales-Selenomonadales; f__Selenomonadaceae; g__Veillonellaceae_UCG-001; s__uncultured_rumen	0.0460619	0.165138	0.167872	0.307658	0.545645	Rumen Specific
x108	d__Bacteria; p__Spirochaetota; c__Spirochaetia; o__Spirochaetales; f__Spirochaetaceae; g__Treponema; s__uncultured_Treponema	0.0516529	0.182749	0.258264	0.493523	0.523308	Rumen Specific
x109	d__Bacteria; p__Firmicutes; c__Clostridia; o__Oscillospirales; f__Ruminococcaceae; g__CAG-352; s__uncultured_rumen	0.01382	0.0941925	0.0516529	0.296114	0.174436	Rumen Specific
x110	d__Bacteria; p__Bacteroidota; c__Bacteroidia; o__Bacteroidales; f__Prevotellaceae; g__Prevotellaceae_NK3B31_group; s__uncultured_bacterium	0.0520541	0.128887	0.12013	0.43671	0.27508	Rumen Specific
x111	d__Bacteria; p__Firmicutes; c__Clostridia; o__Lachnospirales; f__Lachnospiraceae; g__FD2005; s__uncultured_rumen	0.00930503	0.0636169	0.0465252	0.195961	0.23742	Rumen Specific
x112	d__Bacteria; p__Firmicutes; c__Clostridia; o__Oscillospirales; f__Ruminococcaceae; g__Ruminococcus; s__Ruminococcus_albus	0.00632842	0.183529	0.0258264	0.337488	0.0765254	Rumen Specific
x114	d__Bacteria; p__Firmicutes; c__Clostridia; o__Lachnospirales; f__Lachnospiraceae; g__[Ruminococcus]_gauvreauii_group; s__uncultured_rumen	0.0286426	0.0538686	0.0908724	0.139844	0.64981	Rumen Specific
x115	d__Bacteria; p__Proteobacteria; c__Alphaproteobacteria; o__Rhodospirillales; f__uncultured; g__uncultured; s__uncultured_rumen	0.0371509	0.0526279	0.129132	0.0794018	1.62631	Rumen Specific
x116	d__Bacteria; p__Firmicutes; c__Clostridia; o__Lachnospirales; f__Lachnospiraceae; g__Oribacterium; s__uncultured_rumen	0.023125	0.0551409	0.0639721	0.128657	0.49723	Rumen Specific
x118	d__Bacteria; p__Firmicutes; c__Clostridia; o__Lachnospirales; f__Lachnospiraceae; g__[Eubacterium]_hallii_group; s__uncultured_rumen	0.025282	0.0563757	0.116313	0.117469	0.990155	Rumen Specific
x121	d__Bacteria; p__Firmicutes; c__Clostridia; o__Peptostreptococcales-Tissierellales; f__Anaerovoracaceae; g__Family_XIII_AD3011_group; s__uncultured_bacterium	0.0362401	0.0754641	0.0516529	0.0987045	0.523308	Rumen Specific
x122	d__Bacteria; p__Firmicutes; c__Clostridia; o__Peptostreptococcales-Tissierellales; f__Anaerovoracaceae; g__Anaerovorax; s__uncultured_bacterium	0.0710025	0.046066	0.187735	0.0740284	2.53598	Rumen Specific
x123	d__Bacteria; p__Firmicutes; c__Clostridia; o__Lachnospirales; f__Lachnospiraceae; g__Butyrivibrio; s__uncultured_bacterium	0.0264093	0.0480165	0.0903926	0.0653203	1.38383	Rumen Specific
x124	d__Bacteria; p__Firmicutes; c__Clostridia; o__Lachnospirales; f__Lachnospiraceae; g__[Eubacterium]_ruminantium_group; s__uncultured_rumen	0.025282	0.0824741	0.116313	0.100688	1.15518	Rumen Specific
x125	d__Bacteria; p__Firmicutes; c__Clostridia; o__Lachnospirales; f__Lachnospiraceae; g__Lachnospiraceae_UCG-008; s__uncultured_bacterium	0.0399233	0.0572632	0.156446	0.132336	1.18218	Rumen Specific
x126	d__Bacteria; p__Firmicutes; c__Clostridia; o__Lachnospirales; f__Lachnospiraceae; g__Lachnoclostridium; s__uncultured_bacterium	0.038621	0.0186364	0.0782228	0.0435469	1.79629	Rumen Specific
x127	d__Bacteria; p__Firmicutes; c__Clostridia; o__Lachnospirales; f__Lachnospiraceae; g__[Eubacterium]_ventriosum_group; s__uncultured_rumen	0.0066183	0.0665772	0.0174469	0.172037	0.101414	Rumen Specific
x128	d__Bacteria; p__Firmicutes; c__Negativicutes; o__Veillonellales-Selenomonadales; f__Selenomonadaceae; g__Selenomonas; s__uncultured_rumen	0.0439921	0.0870249	0.180785	0.172037	1.05085	Rumen Specific
x130	d__Bacteria; p__Firmicutes; c__Clostridia; o__Oscillospirales; f__Oscillospiraceae; g__Colidextribacter; s__uncultured_rumen	0.00201939	0.198207	0.0100969	0.345466	0.029227	Rumen Specific
x135	d__Bacteria; p__Firmicutes; c__Clostridia; o__Lachnospirales; f__Lachnospiraceae; g__Pseudobutyrivibrio; s__uncultured_rumen	0.0100506	0.0759604	0.0174469	0.172037	0.101414	Rumen Specific
x138	d__Bacteria; p__Firmicutes; c__Clostridia; o__Lachnospirales; f__Lachnospiraceae; g__Lachnospiraceae_NK4A136_group; s__uncultured_rumen	0.0177515	0.0679145	0.0516529	0.103424	0.499429	Rumen Specific
x139	d__Bacteria; p__Bacteroidota; c__Bacteroidia; o__Bacteroidales; f__Prevotellaceae; g__Prevotella; s__Prevotellaceae_bacterium	0.1121	0.211727	0.422403	0.919738	0.459265	Rumen Specific
x141	d__Bacteria; p__Firmicutes; c__Clostridia; o__Lachnospirales; f__Lachnospiraceae; g__Lachnospiraceae_XPB1014_group; s__uncultured_rumen	0.0122728	0.0756995	0.0312891	0.141888	0.22052	Rumen Specific
x149	d__Bacteria; p__Firmicutes; c__Clostridia; o__Peptostreptococcales-Tissierellales; f__Anaerovoracaceae; g__[Eubacterium]_nodatum_group; s__uncultured_bacterium	0.0361954	0.0494916	0.111066	0.0661682	1.67854	Rumen Specific
x150	d__Bacteria; p__Firmicutes; c__Clostridia; o__Lachnospirales; f__Lachnospiraceae; g__Acetitomaculum; s__uncultured_rumen	0.0178891	0.0594025	0.0581564	0.105869	0.549324	Rumen Specific
x151	d__Bacteria; p__Firmicutes; c__Clostridia; o__Oscillospirales; f__Ruminococcaceae; g__uncultured; s__uncultured_rumen	0.0112102	0.118537	0.034323	0.29114	0.117892	Rumen Specific
x152	d__Bacteria; p__Firmicutes; c__Clostridia; o__Lachnospirales; f__Lachnospiraceae; g__Anaerosporobacter; s__uncultured_rumen	0.0403436	0.0112372	0.081419	0.0326602	2.49291	Rumen Specific
x155	d__Bacteria; p__Firmicutes; c__Clostridia; o__Oscillospirales; f__Ruminococcaceae; g__Ruminococcus; s__Ruminococcus_sp.	0.0606461	0.195405	0.209363	0.492253	0.425317	Rumen Specific
x156	d__Bacteria; p__Firmicutes; c__Clostridia; o__Lachnospirales; f__Lachnospiraceae; g__Howardella; s__uncultured_rumen	0.0695462	0.0983108	0.297247	0.14344	2.07227	Rumen Specific
x161	d__Bacteria; p__Firmicutes; c__Clostridia; o__Christensenellales; f__Christensenellaceae; g__uncultured; s__uncultured_bacterium	0.020168	0.0338984	0.0302908	0.0794018	0.381487	Rumen Specific
x171	d__Bacteria; p__Bacteroidota; c__Bacteroidia; o__Bacteroidales; f__F082; g__F082; s__uncultured_rumen	0.0131325	0.319963	0.0469337	1.31013	0.0358237	Rumen Specific
x174	d__Bacteria; p__Firmicutes; c__Clostridia; o__Clostridia; f__Hungateiclostridiaceae; g__Saccharofermentans; s__uncultured_rumen	0.0212074	0.0600298	0.0903926	0.132336	0.683051	Rumen Specific
x175	d__Bacteria; p__Firmicutes; c__Clostridia; o__Lachnospirales; f__Lachnospiraceae; g__Roseburia; s__uncultured_rumen	0.026851	0.0441132	0.0938673	0.0661682	1.41862	Rumen Specific
x178	d__Bacteria; p__Firmicutes; c__Clostridia; o__Lachnospirales; f__Lachnospiraceae; g__Pseudobutyrivibrio; s__uncultured_Pseudobutyrivibrio	0.00723516	0.0483276	0.0232626	0.0925372	0.251386	Rumen Specific
x182	d__Bacteria; p__Firmicutes; c__Clostridia; o__Lachnospirales; f__Lachnospiraceae; g__Shuttleworthia; s__uncultured_rumen	0.00116313	0.00807411	0.00581564	0.0275847	0.210829	Rumen Specific
x183	d__Bacteria; p__Firmicutes; c__Clostridia; o__Lachnospirales; f__Lachnospiraceae; g__Lachnoclostridium; s__uncultured_Lachnospiraceae	0.00312891	0.00498392	0.0156446	0.0132336	1.18218	Rumen Specific
x184	d__Bacteria; p__Firmicutes; c__Bacilli; o__RF39; f__RF39; g__RF39; s__uncultured_bacterium	0.0329236	0.082051	0.102969	0.125197	0.822453	Rumen Specific
x185	d__Bacteria; p__Firmicutes; c__Clostridia; o__Clostridia_vadinBB60_group; f__Clostridia_vadinBB60_group; g__Clostridia_vadinBB60_group; s__uncultured_bacterium	0.045341	0.109195	0.167872	0.211738	0.792828	Rumen Specific
x186	d__Bacteria; p__Firmicutes; c__Clostridia; o__Peptostreptococcales-Tissierellales; f__Anaerovoracaceae; g__Mogibacterium; s__uncultured_bacterium	0.0174469	0.0570109	0.0872347	0.0870938	1.00162	Rumen Specific
x187	d__Bacteria; p__Firmicutes; c__Clostridia; o__Peptostreptococcales-Tissierellales; f__Anaerovoracaceae; g__Family_XIII_AD3011_group; s__uncultured_rumen	0.0120735	0.076262	0.0312891	0.141888	0.22052	Rumen Specific
x188	d__Bacteria; p__Firmicutes; c__Negativicutes; o__Veillonellales-Selenomonadales; f__Selenomonadaceae; g__Mitsuokella; s__Mitsuokella_jalaludinii	0.0367113	0.00907322	0.081419	0.0275847	2.9516	Rumen Specific
x189	d__Bacteria; p__Firmicutes; c__Negativicutes; o__Veillonellales-Selenomonadales; f__Selenomonadaceae; g__Selenomonas; s__uncultured_bacterium	0.00632842	0.050282	0.0258264	0.0979805	0.263588	Rumen Specific
x190	d__Bacteria; p__Firmicutes; c__Clostridia; o__Lachnospirales; f__Lachnospiraceae; g__Coprococcus; s__uncultured_rumen	0.0081419	0.0534353	0.0407095	0.0925372	0.439926	Rumen Specific
x191	d__Bacteria; p__Firmicutes; c__Clostridia; o__Lachnospirales; f__Lachnospiraceae; g__Lachnospiraceae_ND3007_group; s__uncultured_rumen	0.0103306	0.132468	0.0516529	0.397009	0.130105	Rumen Specific
x193	d__Bacteria; p__Firmicutes; c__Clostridia; o__Lachnospirales; f__Defluviitaleaceae; g__Defluviitaleaceae_UCG-011; s__uncultured_rumen	0.0126934	0.044778	0.0258264	0.0678593	0.380588	Rumen Specific
x194	d__Bacteria; p__Firmicutes; c__Negativicutes; o__Veillonellales-Selenomonadales; f__Selenomonadaceae; g__Anaerovibrio; s__uncultured_bacterium	0.00116313	0.0332404	0.00581564	0.0595514	0.0976576	Rumen Specific
x195	d__Bacteria; p__Firmicutes; c__Clostridia; o__Lachnospirales; f__Lachnospiraceae; g__Syntrophococcus; s__uncultured_bacterium	0.0313857	0.0643914	0.116219	0.136084	0.854024	Rumen Specific
x198	d__Bacteria; p__Firmicutes; c__Clostridia; o__Lachnospirales; f__Lachnospiraceae; g__Butyrivibrio; s__uncultured_rumen	0.00201939	0.0390242	0.0100969	0.0870938	0.115932	Rumen Specific
x203	d__Bacteria; p__Firmicutes; c__Clostridia; o__Oscillospirales; f__Oscillospiraceae; g__UCG-002; s__uncultured_bacterium	0.0487934	0.0183221	0.206612	0.0463177	4.46074	Rumen Specific
x204	d__Bacteria; p__Firmicutes; c__Negativicutes; o__Veillonellales-Selenomonadales; f__Selenomonadaceae; g__Anaerovibrio; s__Anaerovibrio_lipolyticus	0.0098178	0.0380489	0.0258264	0.105869	0.243947	Rumen Specific
x207	d__Bacteria; p__Firmicutes; c__Clostridia; o__Lachnospirales; f__Lachnospiraceae; g__[Eubacterium]_ruminantium_group; s__Lachnospiraceae_bacterium	0.00465252	0.0499167	0.0232626	0.132336	0.175784	Rumen Specific
x212	d__Bacteria; p__Firmicutes; c__Negativicutes; o__Veillonellales-Selenomonadales; f__Selenomonadaceae; g__Selenomonas; s__uncultured_Veillonellaceae	0.0066719	0.0273766	0.0232626	0.0435469	0.534196	Rumen Specific
x214	d__Bacteria; p__Firmicutes; c__Clostridia; o__Lachnospirales; f__Lachnospiraceae; g__Lachnospiraceae_UCG-006; s__uncultured_rumen	0.00550877	0.0148415	0.0174469	0.0326602	0.534196	Rumen Specific
x222	d__Bacteria; p__Firmicutes; c__Clostridia; o__Peptostreptococcales-Tissierellales; f__Anaerovoracaceae; g__[Eubacterium]_brachy_group; s__uncultured_bacterium	0.071908	0.0251244	0.109512	0.0335627	3.26291	Rumen Specific
x223	d__Bacteria; p__Firmicutes; c__Negativicutes; o__Veillonellales-Selenomonadales; f__Selenomonadaceae; g__uncultured; s__uncultured_bacterium	0.0176528	0.0541968	0.0523408	0.0870938	0.60097	Rumen Specific
x225	d__Bacteria; p__Firmicutes; c__Clostridia; o__Lachnospirales; f__Lachnospiraceae; g__Lachnospiraceae_UCG-008; s__uncultured_rumen	0.0393918	0.044208	0.145391	0.0895005	1.62447	Rumen Specific
x226	d__Bacteria; p__Firmicutes; c__Negativicutes; o__Veillonellales-Selenomonadales; f__Selenomonadaceae; g__Selenomonas; s__Selenomonas_sp.	0.01382	0.0332384	0.0516529	0.0595514	0.867367	Rumen Specific
x229	d__Bacteria; p__Firmicutes; c__Clostridia; o__Lachnospirales; f__Lachnospiraceae; g__Agathobacter; s__uncultured_rumen	0.0137289	0.00483879	0.0312891	0.0132336	2.36436	Rumen Specific
x232	d__Bacteria; p__Firmicutes; c__Clostridia; o__Lachnospirales; f__Lachnospiraceae; g__[Bacteroides]_pectinophilus_group; s__uncultured_rumen	0.0126194	0.0108867	0.0302908	0.0544336	0.556472	Rumen Specific
x233	d__Bacteria; p__Bacteroidota; c__Bacteroidia; o__Bacteroidales; f__Prevotellaceae; g__Prevotella; s__rumen_bacterium	0.00632842	0.0599236	0.0258264	0.141527	0.182484	Rumen Specific
x240	d__Bacteria; p__Firmicutes; c__Clostridia; o__Lachnospirales; f__Lachnospiraceae; g__Butyrivibrio; s__Butyrivibrio_fibrisolvens	0.00636503	0.0144275	0.0201939	0.0264673	0.762975	Rumen Specific
x241	d__Bacteria; p__Firmicutes; c__Clostridia; o__Lachnospirales; f__Lachnospiraceae; g__Pseudobutyrivibrio; s__Pseudobutyrivibrio_ruminis	0.00516529	0.0157061	0.0258264	0.0330841	0.78063	Rumen Specific
x245	d__Bacteria; p__Firmicutes; c__Negativicutes; o__Veillonellales-Selenomonadales; f__Selenomonadaceae; g__Schwartzia; s__uncultured_bacterium	0	0.0532484	0	0.179001	R_only	Rumen Specific
x247	d__Bacteria; p__Firmicutes; c__Clostridia; o__Lachnospirales; f__Lachnospiraceae; g__Shuttleworthia; s__uncultured_bacterium	0.0115272	0.0100234	0.0290782	0.0391565	0.742616	Rumen Specific
x249	d__Bacteria; p__Firmicutes; c__Clostridia; o__Lachnospirales; f__Lachnospiraceae; g__FD2005; s__Lachnospiraceae_bacterium	0.00116313	0.018979	0.00581564	0.0431832	0.134674	Rumen Specific
x250	d__Bacteria; p__Firmicutes; c__Clostridia; o__Peptococcales; f__Peptococcaceae; g__uncultured; s__uncultured_bacterium	0.0102966	0.00550288	0.0312891	0.0110339	2.83573	Rumen Specific
x252	d__Bacteria; p__Firmicutes; c__Clostridia; o__Lachnospirales; f__Lachnospiraceae; g__Lachnospiraceae_ND3007_group; s__uncultured_bacterium	0.00201939	0.00809009	0.0100969	0.0272168	0.370981	Rumen Specific
x256	d__Bacteria; p__Firmicutes; c__Clostridia; o__Lachnospirales; f__Lachnospiraceae; g__Pseudobutyrivibrio; s__Butyrivibrio_fibrisolvens	0	0.00923828	0	0.0163301	R_only	Rumen Specific
x260	d__Bacteria; p__Firmicutes; c__Clostridia; o__Lachnospirales; f__Lachnospiraceae; g__[Eubacterium]_hallii_group; s__uncultured_bacterium	0.00232626	0.0437555	0.0116313	0.0987045	0.117839	Rumen Specific
x261	d__Bacteria; p__Bacteroidota; c__Bacteroidia; o__Bacteroidales; f__Prevotellaceae; g__Prevotella; s__metagenome	0.0440465	0.0129395	0.0858074	0.0529346	1.62101	Rumen Specific
x262	d__Bacteria; p__Firmicutes; c__Clostridia; o__Oscillospirales; f__Ruminococcaceae; g__Candidatus_Soleaferrea; s__uncultured_bacterium	0.0404053	0.0147432	0.116219	0.050344	2.3085	Rumen Specific
x263	d__Bacteria; p__Firmicutes; c__Clostridia; o__Oscillospirales; f__Ruminococcaceae; g__Ruminococcaceae; s__uncultured_bacterium	0.025282	0.0470537	0.116313	0.0678593	1.71403	Rumen Specific
x264	d__Bacteria; p__Firmicutes; c__Clostridia; o__Oscillospirales; f__Oscillospiraceae; g__UCG-002; s__uncultured_rumen	0.0161462	0.0756609	0.0516529	0.119103	0.433683	Rumen Specific
x265	d__Bacteria; p__Firmicutes; c__Clostridia; o__Oscillospirales; f__[Clostridium]_methylpentosum_group; g__[Clostridium]_methylpentosum_group; s__uncultured_bacterium	0.00459543	0.0451425	0.0171615	0.0987045	0.173867	Rumen Specific
x266	d__Bacteria; p__Firmicutes; c__Clostridia; o__Peptostreptococcales-Tissierellales; f__Anaerovoracaceae; g__Family_XIII_AD3011_group; s__bacterium_YSD2010	0.0197161	0.00690178	0.081419	0.0223751	3.63882	Rumen Specific
x272	d__Bacteria; p__Firmicutes; c__Clostridia; o__Lachnospirales; f__Lachnospiraceae; g__Blautia; s__uncultured_rumen	0.0136788	0.0106018	0.0625782	0.0165508	3.78098	Rumen Specific
x273	d__Bacteria; p__Firmicutes; c__Clostridia; o__Clostridia_UCG-014; f__Clostridia_UCG-014; g__Clostridia_UCG-014; s__uncultured_Acetivibrio	0.0135131	0.0324716	0.0516529	0.0544336	0.948915	Rumen Specific
x274	d__Bacteria; p__Firmicutes; c__Clostridia; o__Oscillospirales; f__Oscillospiraceae; g__Papillibacter; s__uncultured_Ruminococcaceae	0.00116313	0.0234017	0.00581564	0.0335627	0.173277	Rumen Specific
x275	d__Bacteria; p__Firmicutes; c__Clostridia; o__Oscillospirales; f__Oscillospiraceae; g__V9D2013_group; s__uncultured_rumen	0.00465252	0.035153	0.0232626	0.050344	0.462072	Rumen Specific
x277	d__Bacteria; p__Bacteroidota; c__Bacteroidia; o__Bacteroidales; f__Prevotellaceae; g__Prevotellaceae_YAB2003_group; s__Prevotella_sp.	0.00803781	0.0429429	0.0156446	0.108867	0.143703	Rumen Specific
x279	d__Bacteria; p__Firmicutes; c__Clostridia; o__Lachnospirales; f__Lachnospiraceae; g__Lachnospiraceae_UCG-004; s__uncultured_rumen	0.0232268	0.0478082	0.0903926	0.135719	0.666029	Rumen Specific
x282	d__Bacteria; p__Bacteroidota; c__Bacteroidia; o__Bacteroidales; f__Bacteroidales_RF16_group; g__Bacteroidales_RF16_group; s__rumen_bacterium	0.0321549	0.0292217	0.154959	0.0678593	2.28353	Rumen Specific
x284	d__Bacteria; p__Firmicutes; c__Clostridia; o__Clostridia_vadinBB60_group; f__Clostridia_vadinBB60_group; g__Clostridia_vadinBB60_group; s__uncultured_rumen	0.0447209	0.027795	0.154959	0.0661682	2.34189	Rumen Specific
x299	d__Bacteria; p__Firmicutes; c__Clostridia; o__Lachnospirales; f__Lachnospiraceae; g__[Eubacterium]_xylanophilum_group; s__uncultured_rumen	0.0112373	0.0198307	0.0387397	0.0335627	1.15425	Rumen Specific
x301	d__Bacteria; p__Firmicutes; c__Clostridia; o__Lachnospirales; f__Lachnospiraceae; g__Blautia; s__bacterium_WCE2007	0.00930503	0.0211635	0.0465252	0.0330841	1.40627	Rumen Specific
x303	d__Bacteria; p__Firmicutes; c__Negativicutes; o__Veillonellales-Selenomonadales; f__Selenomonadaceae; g__Anaerovibrio; s__uncultured_rumen	0	0.0205055	0	0.0435469	R_only	Rumen Specific
x305	d__Bacteria; p__Firmicutes; c__Clostridia; o__Clostridiales; f__Clostridiaceae; g__Clostridium_sensu_stricto_1; s__human_gut	0.0184385	0.0141527	0.0407095	0.0707637	0.575288	Rumen Specific
x306	d__Bacteria; p__WPS-2; c__WPS-2; o__WPS-2; f__WPS-2; g__WPS-2; s__uncultured_bacterium	0.00258264	0.0257703	0.0129132	0.0493523	0.261654	Rumen Specific
x307	d__Bacteria; p__Firmicutes; c__Clostridia; o__Peptostreptococcales-Tissierellales; f__Anaerovoracaceae; g__[Eubacterium]_nodatum_group; s__Eubacterium_sp.	0	0.0188505	0	0.0496524	R_only	Rumen Specific
x311	d__Bacteria; p__Firmicutes; c__Clostridia; o__Lachnospirales; f__Lachnospiraceae; g__Pseudobutyrivibrio; s__Butyrivibrio_sp.	0.00374577	0.00217734	0.0129132	0.0108867	1.18614	Rumen Specific
x317	d__Bacteria; p__Firmicutes; c__Clostridia; o__Peptostreptococcales-Tissierellales; f__Anaerovoracaceae; g__Anaerovorax; s__uncultured_rumen	0	0.0138082	0	0.0463177	R_only	Rumen Specific
x318	d__Bacteria; p__Bacteroidota; c__Bacteroidia; o__Bacteroidales; f__Prevotellaceae; g__Prevotellaceae_Ga6A1_group; s__uncultured_rumen	0.036157	0.0154761	0.180785	0.0489903	3.69023	Rumen Specific
x319	d__Bacteria; p__Proteobacteria; c__Alphaproteobacteria; o__Rickettsiales; f__uncultured; g__uncultured; s__uncultured_Alphaproteobacteria	0.00116313	0.0176903	0.00581564	0.0308452	0.188543	Rumen Specific
x321	d__Bacteria; p__Bacteroidota; c__Bacteroidia; o__Bacteroidales; f__Prevotellaceae; g__Prevotella; s__Prevotella_bryantii	0.00465252	0.0179181	0.0232626	0.0397009	0.585946	Rumen Specific
x322	d__Bacteria; p__Firmicutes; c__Clostridia; o__Lachnospirales; f__Lachnospiraceae; g__Tyzzerella; s__uncultured_rumen	0	0.0153518	0	0.0246761	R_only	Rumen Specific
x323	d__Bacteria; p__Proteobacteria; c__Gammaproteobacteria; o__Methylococcales; f__Methylococcaceae; g__uncultured; s__uncultured_bacterium	0.0132258	0.00246761	0.0504847	0.0123381	4.09178	Rumen Specific
x326	d__Bacteria; p__Firmicutes; c__Clostridia; o__Oscillospirales; f__Ruminococcaceae; g__Ruminococcus; s__Clostridiales_bacterium	0.0100969	0.0277941	0.0504847	0.105869	0.476859	Rumen Specific
x327	d__Bacteria; p__Firmicutes; c__Bacilli; o__Erysipelotrichales; f__Erysipelatoclostridiaceae; g__UCG-004; s__uncultured_bacterium	0	0.0297595	0	0.119103	R_only	Rumen Specific
x328	d__Bacteria; p__Firmicutes; c__Bacilli; o__Lactobacillales; f__Streptococcaceae; g__Streptococcus; s__Streptococcus_infantarius	0.0467326	0.0378388	0.0706785	0.0653203	1.08203	Rumen Specific
x329	d__Bacteria; p__Verrucomicrobiota; c__Lentisphaeria; o__Victivallales; f__vadinBE97; g__vadinBE97; s__uncultured_bacterium	0	0.0363079	0	0.0860187	R_only	Rumen Specific
x330	d__Bacteria; p__Firmicutes; c__Negativicutes; o__Veillonellales-Selenomonadales; f__Selenomonadaceae; g__Veillonellaceae_UCG-001; s__uncultured_bacterium	0.00374577	0.0332703	0.0129132	0.0926355	0.139398	Rumen Specific
x331	d__Bacteria; p__Bacteroidota; c__Bacteroidia; o__Bacteroidales; f__Prevotellaceae; g__Prevotella; s__gut_metagenome	0.0106571	0.00111876	0.0201939	0.00559378	3.61006	Rumen Specific
x332	d__Bacteria; p__Firmicutes; c__Clostridia; o__Monoglobales; f__Monoglobaceae; g__Monoglobus; s__uncultured_rumen	0.00312891	0.0315464	0.0156446	0.0794018	0.19703	Rumen Specific
x333	d__Bacteria; p__Elusimicrobiota; c__Elusimicrobia; o__Elusimicrobiales; f__Elusimicrobiaceae; g__Elusimicrobium; s__uncultured_rumen	0.00774793	0.0183635	0.0387397	0.0559378	0.692549	Rumen Specific
x334	d__Bacteria; p__Firmicutes; c__Clostridia; o__Peptostreptococcales-Tissierellales; f__Anaerovoracaceae; g__[Eubacterium]_nodatum_group; s__uncultured_rumen	0.00318251	0.0390296	0.0100969	0.0544336	0.185491	Rumen Specific
x335	d__Bacteria; p__Firmicutes; c__Clostridia; o__Lachnospirales; f__Lachnospiraceae; g__Lachnoclostridium; s__uncultured_rumen	0.0066183	0.0135335	0.0174469	0.0544336	0.320518	Rumen Specific
x337	d__Bacteria; p__Firmicutes; c__Clostridia; o__Clostridia_UCG-014; f__Clostridia_UCG-014; g__Clostridia_UCG-014; s__unidentified	0.00545517	0.0158672	0.0156446	0.0727191	0.215137	Rumen Specific
x338	d__Bacteria; p__Elusimicrobiota; c__Endomicrobia; o__Endomicrobiales; f__Endomicrobiaceae; g__Endomicrobium; s__uncultured_rumen	0.0149326	0.0052039	0.0645661	0.0198505	3.25263	Rumen Specific
x339	d__Bacteria; p__Firmicutes; c__Clostridia; o__Lachnospirales; f__Lachnospiraceae; g__Syntrophococcus; s__uncultured_rumen	0.00545168	0.0177298	0.0171615	0.0370142	0.463646	Rumen Specific
x341	d__Bacteria; p__Firmicutes; c__Clostridia; o__Oscillospirales; f__Ruminococcaceae; g__Ruminococcus; s__Ruminococcaceae_bacterium	0	0.0154335	0	0.0493523	R_only	Rumen Specific
x342	d__Bacteria; p__Firmicutes; c__Clostridia; o__Oscillospirales; f__Oscillospiraceae; g__uncultured; s__uncultured_rumen	0.0104682	0.0186619	0.0523408	0.0275847	1.89746	Rumen Specific
x346	d__Bacteria; p__Firmicutes; c__Clostridia; o__Peptostreptococcales-Tissierellales; f__Anaerovoracaceae; g__Family_XIII_UCG-001; s__uncultured_rumen	0	0.0138486	0	0.0308452	R_only	Rumen Specific
x350	d__Bacteria; p__Firmicutes; c__Clostridia; o__Lachnospirales; f__Lachnospiraceae; g__Lachnospiraceae_NK4B4_group; s__rumen_bacterium	0	0.0224457	0	0.0678593	R_only	Rumen Specific
x356	d__Bacteria; p__Firmicutes; c__Bacilli; o__Lactobacillales; f__Streptococcaceae; g__Streptococcus; s__Streptococcus_equinus	0.0263217	0.0173899	0.0625782	0.0397009	1.57624	Rumen Specific
x357	d__Bacteria; p__Firmicutes; c__Clostridia; o__Lachnospirales; f__Lachnospiraceae; g__Moryella; s__uncultured_rumen	0.0148138	0.0104721	0.0639721	0.0163301	3.91744	Rumen Specific
x358	d__Bacteria; p__Bacteroidota; c__Bacteroidia; o__Bacteroidales; f__Prevotellaceae; g__Prevotellaceae_YAB2003_group; s__uncultured_bacterium	0.00374577	0.0307629	0.0129132	0.059877	0.215663	Rumen Specific
x359	d__Archaea; p__Euryarchaeota; c__Methanobacteria; o__Methanobacteriales; f__Methanobacteriaceae; g__Methanobrevibacter; s__uncultured_rumen	0.00201939	0.0207897	0.0100969	0.0463177	0.217993	Rumen Specific
x361	d__Bacteria; p__Firmicutes; c__Clostridia; o__Peptococcales; f__Peptococcaceae; g__uncultured; s__uncultured_rumen	0	0.0287753	0	0.0860187	R_only	Rumen Specific
x362	d__Bacteria; p__Bacteroidota; c__Bacteroidia; o__Bacteroidales; f__Rikenellaceae; g__Rikenellaceae_RC9_gut_group; s__unidentified_rumen	0.0049089	0.00930857	0.0129132	0.0165508	0.780217	Rumen Specific
x363	d__Bacteria; p__Bacteroidota; c__Bacteroidia; o__Bacteroidales; f__Prevotellaceae; g__Prevotella; s__uncultured_Prevotella	0.00545168	0.0218228	0.0171615	0.0529346	0.324202	Rumen Specific
x364	d__Bacteria; p__Firmicutes; c__Clostridia; o__Clostridia; f__Hungateiclostridiaceae; g__Ruminiclostridium; s__uncultured_bacterium	0.00403877	0.00458938	0.0201939	0.0163301	1.2366	Rumen Specific
x365	d__Bacteria; p__Firmicutes; c__Clostridia; o__Oscillospirales; f__Ruminococcaceae; g__Ruminococcus; s__metagenome	0.0052019	0.00729169	0.0201939	0.0132336	1.52595	Rumen Specific
x380	d__Bacteria; p__Firmicutes; c__Clostridia; o__Eubacteriales; f__Anaerofustaceae; g__Anaerofustis; s__uncultured_rumen	0	0.0259534	0	0.072785	R_only	Rumen Specific
x382	d__Bacteria; p__Firmicutes; c__Clostridia; o__Lachnospirales; f__Lachnospiraceae; g__[Eubacterium]_ventriosum_group; s__uncultured_bacterium	0.00742095	0.0190029	0.0312891	0.0335627	0.932259	Rumen Specific
x383	d__Bacteria; p__Bacteroidota; c__Bacteroidia; o__Bacteroidales; f__Prevotellaceae; g__Alloprevotella; s__gut_metagenome	0.0263255	0.0105623	0.0469337	0.0217734	2.15555	Rumen Specific
x384	d__Bacteria; p__Firmicutes; c__Clostridia; o__Oscillospirales; f__Ruminococcaceae; g__Ruminococcus; s__uncultured_Ruminococcaceae	0.0119694	0.014471	0.0469337	0.0331016	1.41787	Rumen Specific
x385	d__Bacteria; p__Firmicutes; c__Clostridia; o__Lachnospirales; f__Lachnospiraceae; g__Lachnospiraceae_UCG-002; s__uncultured_bacterium	0.00116313	0.0136531	0.00581564	0.0272168	0.213678	Rumen Specific
x387	d__Bacteria; p__Firmicutes; c__Bacilli; o__Acholeplasmatales; f__Acholeplasmataceae; g__Anaeroplasma; s__uncultured_rumen	0.0049089	0.0258755	0.0129132	0.0493523	0.261654	Rumen Specific
x388	d__Bacteria; p__Firmicutes; c__Clostridia; o__Lachnospirales; f__Lachnospiraceae; g__[Eubacterium]_ruminantium_group; s__Eubacterium_ruminantium	0.00581564	0.0120671	0.0290782	0.0370142	0.785597	Rumen Specific
x389	d__Bacteria; p__Firmicutes; c__Clostridia; o__Lachnospirales; f__Lachnospiraceae; g__Lachnospiraceae_UCG-006; s__uncultured_bacterium	0	0.0128501	0	0.0246761	R_only	Rumen Specific
x390	d__Bacteria; p__Firmicutes; c__Bacilli; o__Lactobacillales; f__Lactobacillaceae; g__Lactobacillus; s__Lactobacillus_ruminis	0.00662142	0.0129289	0.0201939	0.0326602	0.618302	Rumen Specific
x391	d__Bacteria; p__Bacteroidota; c__Bacteroidia; o__Bacteroidales; f__Bacteroidales_RF16_group; g__Bacteroidales_RF16_group; s__unidentified_rumen	0.00774793	0.0130793	0.0387397	0.0279689	1.3851	Rumen Specific
x392	d__Bacteria; p__Firmicutes; c__Bacilli; o__Lactobacillales; f__Streptococcaceae; g__Streptococcus; s__Streptococcus_gallolyticus	0.0149421	0.00716127	0.0403877	0.0132336	3.0519	Rumen Specific
x393	d__Bacteria; p__Firmicutes; c__Clostridia; o__Clostridia_UCG-014; f__Clostridia_UCG-014; g__Clostridia_UCG-014; s__uncultured_Ruminococcaceae	0.00631143	0.00687169	0.0156446	0.0167813	0.932259	Rumen Specific
x394	d__Bacteria; p__Firmicutes; c__Clostridia; o__Lachnospirales; f__Lachnospiraceae; g__FD2005; s__uncultured_bacterium	0.012819	0.00438477	0.0469337	0.0163301	2.87406	Rumen Specific
x395	d__Bacteria; p__Firmicutes; c__Clostridia; o__Lachnospirales; f__Lachnospiraceae; g__Marvinbryantia; s__metagenome	0	0.0155518	0	0.0370142	R_only	Rumen Specific
x396	d__Bacteria; p__Proteobacteria; c__Gammaproteobacteria; o__Burkholderiales; f__Oxalobacteraceae; g__uncultured; s__uncultured_bacterium	0.00465252	0.00812017	0.0232626	0.0217734	1.06839	Rumen Specific
x397	d__Bacteria; p__Campilobacterota; c__Campylobacteria; o__Campylobacterales; f__Campylobacteraceae; g__Campylobacter; s__Campylobacter_fetus	0.00348939	0.0183328	0.0174469	0.0335627	0.519831	Rumen Specific
x398	d__Bacteria; p__Synergistota; c__Synergistia; o__Synergistales; f__Synergistaceae; g__Fretibacterium; s__uncultured_rumen	0	0.0128253	0	0.0279689	R_only	Rumen Specific
x400	d__Bacteria; p__Firmicutes; c__Clostridia; o__Lachnospirales; f__Lachnospiraceae; g__Lachnospiraceae_UCG-002; s__uncultured_rumen	0.00348939	0.00920364	0.0174469	0.0220677	0.790608	Rumen Specific
x401	d__Bacteria; p__Proteobacteria; c__Gammaproteobacteria; o__Burkholderiales; f__Oxalobacteraceae; g__Noviherbaspirillum; s__uncultured_Herbaspirillum	0	0.00490973	0	0.0123381	R_only	Rumen Specific
x402	d__Bacteria; p__Verrucomicrobiota; c__Lentisphaeria; o__Victivallales; f__vadinBE97; g__vadinBE97; s__uncultured_rumen	0	0.0120315	0	0.0279689	R_only	Rumen Specific
x403	d__Bacteria; p__Firmicutes; c__Clostridia; o__Lachnospirales; f__Lachnospiraceae; g__Lachnospiraceae_UCG-009; s__uncultured_bacterium	0	0.00594283	0	0.0132336	R_only	Rumen Specific
x404	d__Bacteria; p__Firmicutes; c__Clostridia; o__Oscillospirales; f__uncultured; g__uncultured; s__uncultured_rumen	0	0.010747	0	0.0185071	R_only	Rumen Specific
x405	d__Bacteria; p__Actinobacteriota; c__Coriobacteriia; o__Coriobacteriales; f__Atopobiaceae; g__Olsenella; s__uncultured_bacterium	0.00625782	0.00742604	0.0312891	0.0198505	1.57624	Rumen Specific
x406	d__Bacteria; p__Firmicutes; c__Clostridia; o__Lachnospirales; f__Lachnospiraceae; g__[Eubacterium]_oxidoreducens_group; s__uncultured_rumen	0.0102969	0.00855947	0.0514845	0.0264673	1.94521	Rumen Specific
x407	d__Bacteria; p__Actinobacteriota; c__Coriobacteriia; o__Coriobacteriales; f__Atopobiaceae; g__Olsenella; s__uncultured_rumen	0.01146	0.00388053	0.0514845	0.0132336	3.89042	Rumen Specific
x408	d__Bacteria; p__Synergistota; c__Synergistia; o__Synergistales; f__Synergistaceae; g__Pyramidobacter; s__uncultured_rumen	0	0	0	0	R_only	Rumen Specific
x409	d__Bacteria; p__Firmicutes; c__Clostridia; o__Lachnospirales; f__Lachnospiraceae; g__Lachnospiraceae_UCG-001; s__uncultured_rumen	0	0.003571	0	0.0123381	R_only	Rumen Specific
x411	d__Bacteria; p__Firmicutes; c__Clostridia; o__Lachnospirales; f__Lachnospiraceae; g__Syntrophococcus; s__Syntrophococcus_sucromutans	0.00116313	0.00493523	0.00581564	0.0246761	0.235679	Rumen Specific
x415	d__Bacteria; p__Bacteroidota; c__Bacteroidia; o__Bacteroidales; f__Bacteroidales_UCG-001; g__Bacteroidales_UCG-001; s__uncultured_bacterium	0.00116313	0.014667	0.00581564	0.0279689	0.207933	Rumen Specific
x416	d__Bacteria; p__WPS-2; c__WPS-2; o__WPS-2; f__WPS-2; g__WPS-2; s__metagenome	0	0.00837581	0	0.0308452	R_only	Rumen Specific
x417	d__Bacteria; p__Firmicutes; c__Clostridia; o__Peptostreptococcales-Tissierellales; f__Anaerovoracaceae; g__[Eubacterium]_saphenum_group; s__uncultured_bacterium	0	0.00572285	0	0.0108867	R_only	Rumen Specific

## Sheet: PossiblyOralBacteria
ID	Taxa *1	Buccal Swab average *2	Rumen average *2	Buccal Swab max *2	Rumen max *2	BS max/R max *2	Classification
x015	d__Bacteria; p__Firmicutes; c__Clostridia; o__Lachnospirales; f__Lachnospiraceae; g__uncultured; s__uncultured_bacterium	0.907315	0.169373	1.61139	0.231589	6.95798	Possibly oral bacteria
x018	d__Bacteria; p__Firmicutes; c__Clostridia; o__Oscillospirales; f__Oscillospiraceae; g__UCG-005; s__uncultured_bacterium	3.43946	0.132082	7.46245	0.296114	25.2013	Possibly oral bacteria
x026	d__Bacteria; p__Firmicutes; c__Bacilli; o__Lactobacillales; f__Streptococcaceae; g__Streptococcus; s__uncultured_bacterium	1.41246	0.0550752	5.19992	0.112486	46.2273	Possibly oral bacteria
x033	d__Bacteria; p__Firmicutes; c__Bacilli; o__Lactobacillales; f__Streptococcaceae; g__Streptococcus; s__Streptococcus_suis	7.15135	0	28.332	0	BS_only	Possibly oral bacteria
x034	d__Bacteria; p__Firmicutes; c__Bacilli; o__Lactobacillales; f__Streptococcaceae; g__Streptococcus; s__Streptococcus_sp.	3.92618	0.00375012	15.6704	0.0132336	1184.14	Possibly oral bacteria
x045	d__Bacteria; p__Firmicutes; c__Clostridia; o__Lachnospirales; f__Lachnospiraceae; g__Roseburia; s__uncultured_bacterium	0.361369	0.0717409	0.829161	0.141888	5.84379	Possibly oral bacteria
x049	d__Bacteria; p__Firmicutes; c__Clostridia; o__Lachnospirales; f__Lachnospiraceae; g__Anaerosporobacter; s__uncultured_bacterium	0.262564	0.00459007	0.750939	0.0167813	44.7484	Possibly oral bacteria
x053	d__Bacteria; p__Proteobacteria; c__Gammaproteobacteria; o__Burkholderiales; f__Neisseriaceae; g__Alysiella; s__Alysiella_filiformis	1.6399	0	5.85207	0	BS_only	Possibly oral bacteria
x054	d__Bacteria; p__Firmicutes; c__Clostridia; o__Peptostreptococcales-Tissierellales; f__Peptostreptococcaceae; g__Romboutsia; s__uncultured_bacterium	0.934535	0.00123381	2.28411	0.00616903	370.253	Possibly oral bacteria
x055	d__Bacteria; p__Firmicutes; c__Clostridia; o__Peptostreptococcales-Tissierellales; f__Peptostreptococcaceae; g__Paeniclostridium; s__uncultured_bacterium	0.999688	0	2.78473	0	BS_only	Possibly oral bacteria
x056	d__Bacteria; p__Bacteroidota; c__Bacteroidia; o__Bacteroidales; f__uncultured; g__uncultured; s__uncultured_bacterium	0.280655	0.0807891	0.866531	0.100688	8.6061	Possibly oral bacteria
x057	d__Bacteria; p__Bacteroidota; c__Bacteroidia; o__Flavobacteriales; f__Flavobacteriaceae; g__Aequorivita; s__Aequorivita_sp.	1.41965	0	4.01601	0	BS_only	Possibly oral bacteria
x064	d__Bacteria; p__Firmicutes; c__Clostridia; o__Lachnospirales; f__Lachnospiraceae; g__Agathobacter; s__uncultured_bacterium	0.451079	0	0.938673	0	BS_only	Possibly oral bacteria
x065	d__Bacteria; p__Firmicutes; c__Clostridia; o__Lachnospirales; f__Lachnospiraceae; g__Coprococcus; s__uncultured_bacterium	0.161688	0.0297987	0.245351	0.0489903	5.00816	Possibly oral bacteria
x072	d__Bacteria; p__Firmicutes; c__Bacilli; o__Lactobacillales; f__Streptococcaceae; g__Streptococcus; s__Streptococcus_ruminantium	7.91569	0	28.6597	0	BS_only	Possibly oral bacteria
x073	d__Bacteria; p__Bacteroidota; c__Bacteroidia; o__Bacteroidales; f__Bacteroidaceae; g__Bacteroides; s__uncultured_bacterium	0.861505	0	1.7562	0	BS_only	Possibly oral bacteria
x074	d__Bacteria; p__Firmicutes; c__Bacilli; o__Lactobacillales; f__Aerococcaceae; g__Aerosphaera; s__Aerosphaera_taetra	0.834013	0	1.73331	0	BS_only	Possibly oral bacteria
x076	d__Bacteria; p__Bacteroidota; c__Bacteroidia; o__Flavobacteriales; f__Flavobacteriaceae; g__Formosa; s__uncultured_bacterium	0.725203	0	1.42365	0	BS_only	Possibly oral bacteria
x077	d__Bacteria; p__Firmicutes; c__Clostridia; o__Monoglobales; f__Monoglobaceae; g__Monoglobus; s__uncultured_bacterium	0.483471	0.0477403	1.04819	0.0870938	12.0351	Possibly oral bacteria
x078	d__Bacteria; p__Firmicutes; c__Clostridia; o__Clostridiales; f__Clostridiaceae; g__Clostridium_sensu_stricto_1; s__uncultured_bacterium	0.426356	0.00482407	0.71965	0.0132336	54.3803	Possibly oral bacteria
x079	d__Bacteria; p__Firmicutes; c__Clostridia; o__Lachnospirales; f__Lachnospiraceae; g__Lachnospiraceae_FCS020_group; s__uncultured_bacterium	0.133474	0.0153926	0.312891	0.0308452	10.1439	Possibly oral bacteria
x081	d__Bacteria; p__Firmicutes; c__Clostridia; o__Lachnospirales; f__Lachnospiraceae; g__Blautia; s__uncultured_bacterium	0.172965	0.0302734	0.34418	0.0595514	5.77955	Possibly oral bacteria
x082	d__Bacteria; p__Actinobacteriota; c__Acidimicrobiia; o__Actinomarinales; f__uncultured; g__uncultured; s__uncultured_compost	1.17215	0	3.61389	0	BS_only	Possibly oral bacteria
x083	d__Bacteria; p__Firmicutes; c__Bacilli; o__Staphylococcales; f__Staphylococcaceae; g__Staphylococcus; s__Staphylococcus_cohnii	0.486084	0	1.56446	0	BS_only	Possibly oral bacteria
x085	d__Bacteria; p__Bacteroidota; c__Bacteroidia; o__Flavobacteriales; f__Flavobacteriaceae; g__Capnocytophaga; s__Capnocytophaga_sp.	0.664671	0	2.76656	0	BS_only	Possibly oral bacteria
x086	d__Bacteria; p__Firmicutes; c__Bacilli; o__Bacillales; f__Bacillaceae; g__Ureibacillus; s__Ureibacillus_defluvii	0.760701	0	2.47184	0	BS_only	Possibly oral bacteria
x087	d__Bacteria; p__Bacteroidota; c__Bacteroidia; o__Flavobacteriales; f__Flavobacteriaceae; g__Flavobacterium; s__uncultured_bacterium	0.588189	0	1.26721	0	BS_only	Possibly oral bacteria
x089	d__Bacteria; p__Firmicutes; c__Clostridia; o__Peptostreptococcales-Tissierellales; f__Peptostreptococcaceae; g__Romboutsia; s__uncultured_rumen	0.333106	0.00110339	0.797872	0.00551694	144.622	Possibly oral bacteria
x091	d__Bacteria; p__Firmicutes; c__Clostridia; o__Peptostreptococcales-Tissierellales; f__Peptostreptococcaceae; g__uncultured; s__uncultured_bacterium	0.363313	0	0.750939	0	BS_only	Possibly oral bacteria
x098	d__Bacteria; p__Bacteroidota; c__Bacteroidia; o__Bacteroidales; f__Rikenellaceae; g__Alistipes; s__uncultured_bacterium	0.331701	0.00111876	0.968492	0.00559378	173.137	Possibly oral bacteria
x099	d__Bacteria; p__Gemmatimonadota; c__S0134_terrestrial_group; o__S0134_terrestrial_group; f__S0134_terrestrial_group; g__S0134_terrestrial_group; s__uncultured_bacterium	0.279024	0.00111876	0.565428	0.00559378	101.082	Possibly oral bacteria
x100	d__Bacteria; p__Firmicutes; c__Clostridia; o__Peptostreptococcales-Tissierellales; f__Peptostreptococcaceae; g__Romboutsia; s__uncultured_Clostridium	0.27672	0.00111876	0.669298	0.00559378	119.65	Possibly oral bacteria
x102	d__Bacteria; p__Firmicutes; c__Bacilli; o__Lactobacillales; f__Carnobacteriaceae; g__uncultured; s__uncultured_bacterium	0.316346	0	0.892397	0	BS_only	Possibly oral bacteria
x103	d__Bacteria; p__Bacteroidota; c__Bacteroidia; o__Bacteroidales; f__Prevotellaceae; g__Alloprevotella; s__uncultured_bacterium	0.116833	0.00328073	0.281602	0.0108867	25.8666	Possibly oral bacteria
x104	d__Bacteria; p__Firmicutes; c__Clostridia; o__Lachnospirales; f__Lachnospiraceae; g__Tyzzerella; s__uncultured_bacterium	0.160283	0	0.326068	0	BS_only	Possibly oral bacteria
x113	d__Bacteria; p__Firmicutes; c__Bacilli; o__Staphylococcales; f__Staphylococcaceae; g__Staphylococcus; s__Staphylococcus_sp.	0.183583	0	0.594493	0	BS_only	Possibly oral bacteria
x117	d__Bacteria; p__Firmicutes; c__Bacilli; o__Lactobacillales; f__Carnobacteriaceae; g__Jeotgalibaca; s__uncultured_bacterium	0.26494	0	0.531915	0	BS_only	Possibly oral bacteria
x119	d__Bacteria; p__Bacteroidota; c__Bacteroidia; o__Cytophagales; f__Cyclobacteriaceae; g__Algoriphagus; s__uncultured_bacterium	0.250395	0	0.625782	0	BS_only	Possibly oral bacteria
x120	d__Bacteria; p__Firmicutes; c__Bacilli; o__Paenibacillales; f__Paenibacillaceae; g__Ammoniibacillus; s__Ammoniibacillus_agariperforans	0.281028	0	0.750939	0	BS_only	Possibly oral bacteria
x129	d__Bacteria; p__Actinobacteriota; c__Actinobacteria; o__Micrococcales; f__Brevibacteriaceae; g__Brevibacterium; s__Brevibacterium_linens	0.168369	0	0.446199	0	BS_only	Possibly oral bacteria
x131	d__Bacteria; p__Firmicutes; c__Negativicutes; o__Acidaminococcales; f__Acidaminococcaceae; g__Phascolarctobacterium; s__uncultured_bacterium	0.101732	0.00132336	0.193698	0.00661682	29.2736	Possibly oral bacteria
x132	d__Bacteria; p__Actinobacteriota; c__Acidimicrobiia; o__Actinomarinales; f__uncultured; g__uncultured; s__uncultured_bacterium	0.282686	0	0.737076	0	BS_only	Possibly oral bacteria
x133	d__Bacteria; p__Bacteroidota; c__Bacteroidia; o__Bacteroidales; f__Marinilabiliaceae; g__Thermophagus; s__Thermophagus_xiamenensis	0.544767	0	1.79912	0	BS_only	Possibly oral bacteria
x134	d__Bacteria; p__Actinobacteriota; c__Actinobacteria; o__Corynebacteriales; f__Corynebacteriaceae; g__Corynebacterium; s__metagenome	0.364133	0	1.08117	0	BS_only	Possibly oral bacteria
x136	d__Bacteria; p__Actinobacteriota; c__Actinobacteria; o__Micrococcales; f__Intrasporangiaceae; g__Ornithinicoccus; s__uncultured_compost	0.214307	0	0.578849	0	BS_only	Possibly oral bacteria
x137	d__Bacteria; p__Proteobacteria; c__Alphaproteobacteria; o__Rhizobiales; f__Rhizobiaceae; g__Chelativorans; s__uncultured_bacterium	0.28487	0	0.860451	0	BS_only	Possibly oral bacteria
x140	d__Bacteria; p__Firmicutes; c__Bacilli; o__Lactobacillales; f__Streptococcaceae; g__Streptococcus; s__Streptococcus_agalactiae	0.223613	0	0.600652	0	BS_only	Possibly oral bacteria
x142	d__Bacteria; p__Firmicutes; c__Clostridia; o__Oscillospirales; f__Oscillospiraceae; g__uncultured; s__uncultured_bacterium	0.131334	0.0135888	0.438048	0.0397009	11.0337	Possibly oral bacteria
x143	d__Bacteria; p__Firmicutes; c__Bacilli; o__Bacillales; f__Bacillaceae; g__Bacillus; s__Bacillus_sp.	0.236668	0.00264673	0.829161	0.0132336	62.6556	Possibly oral bacteria
x144	d__Bacteria; p__Firmicutes; c__Bacilli; o__Lactobacillales; f__Aerococcaceae; g__Aerococcus; s__uncultured_bacterium	0.0898528	0	0.257422	0	BS_only	Possibly oral bacteria
x145	d__Bacteria; p__Firmicutes; c__Bacilli; o__Bacillales; f__Bacillaceae; g__Bacillus; s__uncultured_bacterium	0.249688	0	0.68836	0	BS_only	Possibly oral bacteria
x146	d__Bacteria; p__Firmicutes; c__Bacilli; o__Lactobacillales; f__Streptococcaceae; g__Streptococcus; s__Streptococcus_dysgalactiae	0.11548	0	0.297004	0	BS_only	Possibly oral bacteria
x147	d__Bacteria; p__Proteobacteria; c__Alphaproteobacteria; o__Rhodobacterales; f__Rhodobacteraceae; g__uncultured; s__uncultured_compost	0.261916	0.00123381	0.938673	0.00616903	152.159	Possibly oral bacteria
x148	d__Bacteria; p__Actinobacteriota; c__Actinobacteria; o__Micrococcales; f__Bogoriellaceae; g__Georgenia; s__Georgenia_sp.	0.236107	0	0.578849	0	BS_only	Possibly oral bacteria
x153	d__Bacteria; p__Firmicutes; c__Bacilli; o__Staphylococcales; f__Staphylococcaceae; g__Jeotgalicoccus; s__Jeotgalicoccus_sp.	0.189066	0	0.422403	0	BS_only	Possibly oral bacteria
x154	d__Bacteria; p__Firmicutes; c__Clostridia; o__Lachnospirales; f__Lachnospiraceae; g__uncultured; s__uncultured_Lachnospiraceae	0.0952808	0.00439949	0.312891	0.0108867	28.7406	Possibly oral bacteria
x157	d__Bacteria; p__Bacteroidota; c__Bacteroidia; o__Bacteroidales; f__Bacteroidaceae; g__Bacteroides; s__uncultured_Bacteroides	0.125898	0	0.234668	0	BS_only	Possibly oral bacteria
x158	d__Bacteria; p__Bacteroidota; c__Bacteroidia; o__Flavobacteriales; f__Flavobacteriaceae; g__Gelidibacter; s__uncultured_bacterium	0.15488	0	0.271178	0	BS_only	Possibly oral bacteria
x159	d__Bacteria; p__Firmicutes; c__Bacilli; o__Staphylococcales; f__Staphylococcaceae; g__Staphylococcus; s__uncultured_bacterium	0.137893	0	0.34418	0	BS_only	Possibly oral bacteria
x160	d__Bacteria; p__Bacteroidota; c__Bacteroidia; o__Cytophagales; f__Cyclobacteriaceae; g__uncultured; s__uncultured_bacterium	0.176662	0	0.359825	0	BS_only	Possibly oral bacteria
x162	d__Bacteria; p__Firmicutes; c__Clostridia; o__Lachnospirales; f__Lachnospiraceae; g__[Eubacterium]_xylanophilum_group; s__uncultured_bacterium	0.0639598	0.00467439	0.154453	0.0123381	12.5184	Possibly oral bacteria
x163	d__Bacteria; p__Firmicutes; c__Bacilli; o__Staphylococcales; f__Staphylococcaceae; g__Staphylococcus; s__Staphylococcus_sciuri	0.171684	0	0.377553	0	BS_only	Possibly oral bacteria
x164	d__Bacteria; p__Firmicutes; c__Bacilli; o__Lactobacillales; f__Streptococcaceae; g__Streptococcus; s__Streptococcus_cristatus	0.0983939	0.00233719	0.302908	0.00616903	49.1014	Possibly oral bacteria
x165	d__Bacteria; p__Firmicutes; c__Bacilli; o__Staphylococcales; f__Staphylococcaceae; g__Staphylococcus; s__Staphylococcus_saprophyticus	0.130918	0	0.265957	0	BS_only	Possibly oral bacteria
x166	d__Bacteria; p__Firmicutes; c__Bacilli; o__Staphylococcales; f__Staphylococcaceae; g__Staphylococcus; s__Staphylococcus_xylosus	0.102593	0	0.281602	0	BS_only	Possibly oral bacteria
x167	d__Bacteria; p__Firmicutes; c__Bacilli; o__Staphylococcales; f__Staphylococcaceae; g__Jeotgalicoccus; s__Jeotgalicoccus_psychrophilus	0.198284	0	0.532006	0	BS_only	Possibly oral bacteria
x168	d__Bacteria; p__Firmicutes; c__Bacilli; o__Staphylococcales; f__Staphylococcaceae; g__Staphylococcus; s__uncultured_Staphylococcus	0.0718371	0	0.17209	0	BS_only	Possibly oral bacteria
x169	d__Bacteria; p__Firmicutes; c__Bacilli; o__Staphylococcales; f__Staphylococcaceae; g__Staphylococcus; s__Staphylococcus_aureus	0.071937	0	0.171648	0	BS_only	Possibly oral bacteria
x170	d__Bacteria; p__Proteobacteria; c__Alphaproteobacteria; o__Rhizobiales; f__Rhizobiaceae; g__Aquamicrobium; s__uncultured_Phyllobacterium	0.0953304	0	0.188776	0	BS_only	Possibly oral bacteria
x172	d__Bacteria; p__Proteobacteria; c__Gammaproteobacteria; o__Burkholderiales; f__Neisseriaceae; g__Neisseria; s__Neisseria_sp.	0.101002	0	0.308907	0	BS_only	Possibly oral bacteria
x173	d__Bacteria; p__Firmicutes; c__Bacilli; o__Staphylococcales; f__Staphylococcaceae; g__Salinicoccus; s__Salinicoccus_sp.	0.445829	0	2.08073	0	BS_only	Possibly oral bacteria
x176	d__Bacteria; p__Firmicutes; c__Bacilli; o__Lactobacillales; f__Streptococcaceae; g__Streptococcus; s__Streptococcus_henryi	0.168	0	0.549168	0	BS_only	Possibly oral bacteria
x177	d__Bacteria; p__Bacteroidota; c__Bacteroidia; o__Bacteroidales; f__Bacteroidales_RF16_group; g__Bacteroidales_RF16_group; s__uncultured_Porphyromonadaceae	0.0731237	0	0.203379	0	BS_only	Possibly oral bacteria
x179	d__Bacteria; p__Proteobacteria; c__Gammaproteobacteria; o__Burkholderiales; f__Neisseriaceae; g__Alysiella; s__Alysiella_crassa	0.200596	0	0.840913	0	BS_only	Possibly oral bacteria
x180	d__Bacteria; p__Firmicutes; c__Bacilli; o__Staphylococcales; f__Staphylococcaceae; g__Staphylococcus; s__Staphylococcus_equorum	0.095288	0	0.34418	0	BS_only	Possibly oral bacteria
x181	d__Bacteria; p__Firmicutes; c__Bacilli; o__Bacillales; f__Bacillaceae; g__Bacillus; s__Bacillus_thermolactis	0.204709	0	0.704005	0	BS_only	Possibly oral bacteria
x192	d__Bacteria; p__Firmicutes; c__Clostridia; o__Oscillospirales; f__Oscillospiraceae; g__UCG-005; s__uncultured_Ruminococcaceae	0.059171	0	0.140801	0	BS_only	Possibly oral bacteria
x196	d__Bacteria; p__Firmicutes; c__Clostridia; o__Lachnospirales; f__Lachnospiraceae; g__Dorea; s__uncultured_bacterium	0.0732471	0	0.188776	0	BS_only	Possibly oral bacteria
x197	d__Bacteria; p__Proteobacteria; c__Alphaproteobacteria; o__Kiloniellales; f__Fodinicurvataceae; g__uncultured; s__uncultured_compost	0.131311	0	0.328536	0	BS_only	Possibly oral bacteria
x199	d__Bacteria; p__Halanaerobiaeota; c__Halanaerobiia; o__Halanaerobiales; f__Halanaerobiaceae; g__Halocella; s__uncultured_bacterium	0.163633	0	0.531915	0	BS_only	Possibly oral bacteria
x200	d__Bacteria; p__Firmicutes; c__Bacilli; o__Lactobacillales; f__Streptococcaceae; g__Streptococcus; s__Streptococcus_iniae	0.132486	0	0.36157	0	BS_only	Possibly oral bacteria
x201	d__Bacteria; p__Bacteroidota; c__Bacteroidia; o__Bacteroidales; f__Dysgonomonadaceae; g__Proteiniphilum; s__uncultured_bacterium	0.175075	0	0.469337	0	BS_only	Possibly oral bacteria
x202	d__Bacteria; p__Firmicutes; c__Bacilli; o__Lactobacillales; f__Enterococcaceae; g__Enterococcus; s__Enterococcus_lemanii	0.15385	0	0.353393	0	BS_only	Possibly oral bacteria
x205	d__Bacteria; p__Firmicutes; c__Bacilli; o__Staphylococcales; f__Staphylococcaceae; g__Staphylococcus; s__Staphylococcus_haemolyticus	0.0983049	0	0.281602	0	BS_only	Possibly oral bacteria
x206	d__Bacteria; p__Firmicutes; c__Clostridia; o__Lachnospirales; f__Lachnospiraceae; g__Roseburia; s__Roseburia_sp.	0.0235394	0.00108867	0.0605816	0.00544336	11.1294	Possibly oral bacteria
x208	d__Bacteria; p__Bacteroidota; c__Bacteroidia; o__Bacteroidales; f__Porphyromonadaceae; g__Porphyromonas; s__Porphyromonas_sp.	0.0429203	0	0.137292	0	BS_only	Possibly oral bacteria
x209	d__Bacteria; p__Firmicutes; c__Bacilli; o__Staphylococcales; f__Staphylococcaceae; g__Staphylococcus; s__Staphylococcus_succinus	0.0564625	0	0.125156	0	BS_only	Possibly oral bacteria
x210	d__Bacteria; p__Proteobacteria; c__Gammaproteobacteria; o__Burkholderiales; f__Burkholderiaceae; g__Lautropia; s__Lautropia_sp.	0.0882491	0	0.313005	0	BS_only	Possibly oral bacteria
x211	d__Bacteria; p__Firmicutes; c__Clostridia; o__Oscillospirales; f__Butyricicoccaceae; g__UCG-009; s__uncultured_bacterium	0.0488214	0.00264673	0.140801	0.0132336	10.6396	Possibly oral bacteria
x213	d__Bacteria; p__Firmicutes; c__Clostridia; o__Oscillospirales; f__Oscillospiraceae; g__Oscillibacter; s__uncultured_bacterium	0.0280813	0	0.0504847	0	BS_only	Possibly oral bacteria
x215	d__Bacteria; p__Firmicutes; c__Bacilli; o__Staphylococcales; f__Staphylococcaceae; g__Staphylococcus; s__Staphylococcus_nepalensis	0.0391238	0	0.125156	0	BS_only	Possibly oral bacteria
x216	d__Bacteria; p__Firmicutes; c__Bacilli; o__Staphylococcales; f__Staphylococcaceae; g__Jeotgalicoccus; s__uncultured_bacterium	0.0882852	0	0.205938	0	BS_only	Possibly oral bacteria
x217	d__Bacteria; p__Proteobacteria; c__Gammaproteobacteria; o__Xanthomonadales; f__Xanthomonadaceae; g__Luteimonas; s__uncultured_bacterium	0.0879204	0	0.328536	0	BS_only	Possibly oral bacteria
x218	d__Bacteria; p__Proteobacteria; c__Gammaproteobacteria; o__Burkholderiales; f__Neisseriaceae; g__Conchiformibius; s__Neisseria_sp.	0.0374519	0	0.171615	0	BS_only	Possibly oral bacteria
x219	d__Bacteria; p__Firmicutes; c__Clostridia; o__Lachnospirales; f__Lachnospiraceae; g__Lachnospiraceae_UCG-001; s__uncultured_bacterium	0.0361862	0.00108867	0.0645661	0.00544336	11.8614	Possibly oral bacteria
x220	d__Bacteria; p__Firmicutes; c__Bacilli; o__Paenibacillales; f__Paenibacillaceae; g__Thermobacillus; s__uncultured_Bacillus	0.280207	0	0.876095	0	BS_only	Possibly oral bacteria
x221	d__Bacteria; p__Proteobacteria; c__Gammaproteobacteria; o__Pasteurellales; f__Pasteurellaceae; g__Bibersteinia; s__Bibersteinia_trehalosi	0.138428	0	0.676494	0	BS_only	Possibly oral bacteria
x224	d__Bacteria; p__Proteobacteria; c__Gammaproteobacteria; o__Xanthomonadales; f__Rhodanobacteraceae; g__Luteibacter; s__uncultured_bacterium	0.0667291	0	0.154453	0	BS_only	Possibly oral bacteria
x227	d__Bacteria; p__Firmicutes; c__Clostridia; o__Lachnospirales; f__Lachnospiraceae; g__[Eubacterium]_ventriosum_group; s__uncultured_Eubacterium	0.0362484	0.00223751	0.0938673	0.0111876	8.39033	Possibly oral bacteria
x228	d__Bacteria; p__Actinobacteriota; c__Actinobacteria; o__Micrococcales; f__Cellulomonadaceae; g__Pseudactinotalea; s__Pseudactinotalea_suaedae	0.102975	0	0.223099	0	BS_only	Possibly oral bacteria
x230	d__Bacteria; p__Firmicutes; c__Bacilli; o__Lactobacillales; f__Aerococcaceae; g__Aerosphaera; s__uncultured_bacterium	0.0810981	0	0.141357	0	BS_only	Possibly oral bacteria
x231	d__Bacteria; p__Firmicutes; c__Bacilli; o__Paenibacillales; f__Paenibacillaceae; g__Thermobacillus; s__uncultured_bacterium	0.145255	0	0.51627	0	BS_only	Possibly oral bacteria
x234	d__Bacteria; p__Firmicutes; c__Bacilli; o__Bacillales; f__Planococcaceae; g__Kurthia; s__Kurthia_gibsonii	0.0725372	0	0.161551	0	BS_only	Possibly oral bacteria
x235	d__Bacteria; p__Bacteroidota; c__Bacteroidia; o__Bacteroidales; f__Dysgonomonadaceae; g__Fermentimonas; s__uncultured_bacterium	0.0834459	0	0.245351	0	BS_only	Possibly oral bacteria
x236	d__Bacteria; p__Firmicutes; c__Bacilli; o__Bacillales; f__Planococcaceae; g__Kurthia; s__Kurthia_massiliensis	0.049782	0	0.141357	0	BS_only	Possibly oral bacteria
x237	d__Bacteria; p__Firmicutes; c__Bacilli; o__Lactobacillales; f__Carnobacteriaceae; g__Jeotgalibaca; s__Jeotgalibaca_sp.	0.0632199	0	0.156446	0	BS_only	Possibly oral bacteria
x238	d__Bacteria; p__Bacteroidota; c__Bacteroidia; o__Flavobacteriales; f__Flavobacteriaceae; g__Gelidibacter; s__Gelidibacter_mesophilus	0.0686324	0	0.154453	0	BS_only	Possibly oral bacteria
x239	d__Bacteria; p__Deinococcota; c__Deinococci; o__Deinococcales; f__Trueperaceae; g__Truepera; s__uncultured_bacterium	0.0489614	0	0.137292	0	BS_only	Possibly oral bacteria
x242	d__Bacteria; p__Firmicutes; c__Bacilli; o__Bacillales; f__Planococcaceae; g__Kurthia; s__Kurthia_sp.	0.0353997	0	0.100969	0	BS_only	Possibly oral bacteria
x243	d__Bacteria; p__Bacteroidota; c__Bacteroidia; o__Bacteroidales; f__Prevotellaceae; g__Prevotellaceae_UCG-004; s__uncultured_bacterium	0.0439416	0.00486887	0.193698	0.0132336	14.6368	Possibly oral bacteria
x244	d__Bacteria; p__Desulfobacterota; c__Desulfuromonadia; o__Bradymonadales; f__Bradymonadales; g__Bradymonadales; s__uncultured_marine	0.0573	0	0.154453	0	BS_only	Possibly oral bacteria
x246	d__Bacteria; p__Proteobacteria; c__Alphaproteobacteria; o__Rhizobiales; f__Rhizobiaceae; g__Aquamicrobium; s__uncultured_Aquamicrobium	0.115683	0	0.360391	0	BS_only	Possibly oral bacteria
x248	d__Bacteria; p__Bacteroidota; c__Bacteroidia; o__Flavobacteriales; f__Flavobacteriaceae; g__Capnocytophaga; s__uncultured_Capnocytophaga	0.104665	0	0.464459	0	BS_only	Possibly oral bacteria
x251	d__Bacteria; p__Bacteroidota; c__Bacteroidia; o__Flavobacteriales; f__Flavobacteriaceae; g__Aequorivita; s__Aequorivita_viscosa	0.0634809	0	0.129132	0	BS_only	Possibly oral bacteria
x253	d__Bacteria; p__Firmicutes; c__Bacilli; o__Bacillales; f__Planococcaceae; g__Kurthia; s__Kurthia_senegalensis	0.0444717	0	0.17209	0	BS_only	Possibly oral bacteria
x254	d__Bacteria; p__Bacteroidota; c__Bacteroidia; o__Bacteroidales; f__Rikenellaceae; g__dgA-11_gut_group; s__uncultured_bacterium	0.0416632	0	0.125156	0	BS_only	Possibly oral bacteria
x255	d__Bacteria; p__Firmicutes; c__Bacilli; o__Lactobacillales; f__Carnobacteriaceae; g__Atopostipes; s__uncultured_bacterium	0.0285247	0	0.121163	0	BS_only	Possibly oral bacteria
x257	d__Bacteria; p__Firmicutes; c__Bacilli; o__Staphylococcales; f__Staphylococcaceae; g__Staphylococcus; s__uncultured_Firmicutes	0.00938673	0	0.0469337	0	BS_only	Possibly oral bacteria
x258	d__Bacteria; p__Chloroflexi; c__Anaerolineae; o__SBR1031; f__SBR1031; g__SBR1031; s__anaerobic_digester	0.0796077	0	0.17209	0	BS_only	Possibly oral bacteria
x259	d__Bacteria; p__Firmicutes; c__Bacilli; o__Bacillales; f__Bacillaceae; g__Bacillus; s__uncultured_organism	0.058298	0	0.125156	0	BS_only	Possibly oral bacteria
x267	d__Bacteria; p__Firmicutes; c__Limnochordia; o__Limnochordales; f__Limnochordaceae; g__Limnochordaceae; s__uncultured_bacterium	0.0659829	0	0.151454	0	BS_only	Possibly oral bacteria
x268	d__Bacteria; p__Firmicutes; c__Clostridia; o__Lachnospirales; f__Lachnospiraceae; g__Lachnospiraceae; s__uncultured_bacterium	0.0172646	0.00217734	0.0706785	0.0108867	6.49218	Possibly oral bacteria
x269	d__Bacteria; p__Firmicutes; c__Clostridia; o__Peptostreptococcales-Tissierellales; f__Peptostreptococcales-Tissierellales; g__Tissierella; s__uncultured_bacterium	0.0413777	0	0.100969	0	BS_only	Possibly oral bacteria
x270	d__Bacteria; p__Bacteroidota; c__Bacteroidia; o__Bacteroidales; f__Muribaculaceae; g__Muribaculaceae; s__gut_metagenome	0.0571456	0	0.188776	0	BS_only	Possibly oral bacteria
x271	d__Bacteria; p__Acidobacteriota; c__Vicinamibacteria; o__Vicinamibacterales; f__uncultured; g__uncultured; s__uncultured_Acidobacteria	0.0587621	0	0.0908724	0	BS_only	Possibly oral bacteria
x276	d__Bacteria; p__Firmicutes; c__Bacilli; o__Lactobacillales; f__Streptococcaceae; g__Streptococcus; s__Streptococcus_pyogenes	0.0539469	0	0.111066	0	BS_only	Possibly oral bacteria
x278	d__Bacteria; p__Bacteroidota; c__Bacteroidia; o__Flavobacteriales; f__Flavobacteriaceae; g__Flavobacterium; s__uncultured_Bacteroidetes	0.060209	0	0.142045	0	BS_only	Possibly oral bacteria
x280	d__Bacteria; p__Proteobacteria; c__Alphaproteobacteria; o__Rhizobiales; f__Hyphomicrobiaceae; g__Filomicrobium; s__uncultured_bacterium	0.106141	0	0.406758	0	BS_only	Possibly oral bacteria
x281	d__Bacteria; p__Firmicutes; c__Clostridia; o__Lachnospirales; f__Lachnospiraceae; g__Frisingicoccus; s__uncultured_bacterium	0.0206471	0	0.0514845	0	BS_only	Possibly oral bacteria
x283	d__Bacteria; p__Firmicutes; c__Clostridia; o__Lachnospirales; f__Lachnospiraceae; g__[Ruminococcus]_torques_group; s__uncultured_bacterium	0.0296768	0.00220743	0.0938673	0.00559378	16.7807	Possibly oral bacteria
x285	d__Bacteria; p__Firmicutes; c__Clostridia; o__Clostridiales; f__Clostridiaceae; g__Proteiniclasticum; s__marine_sediment	0.039851	0	0.0807754	0	BS_only	Possibly oral bacteria
x286	d__Bacteria; p__Firmicutes; c__Clostridia; o__Oscillospirales; f__Ruminococcaceae; g__Negativibacillus; s__uncultured_bacterium	0.0317734	0	0.0625782	0	BS_only	Possibly oral bacteria
x287	d__Bacteria; p__Firmicutes; c__Clostridia; o__Peptostreptococcales-Tissierellales; f__Peptostreptococcales-Tissierellales; g__Tepidimicrobium; s__uncultured_bacterium	0.0611302	0	0.156446	0	BS_only	Possibly oral bacteria
x288	d__Bacteria; p__Firmicutes; c__Bacilli; o__Erysipelotrichales; f__Erysipelotrichaceae; g__Turicibacter; s__Turicibacter_sp.	0.05222	0	0.140801	0	BS_only	Possibly oral bacteria
x289	d__Bacteria; p__Firmicutes; c__Bacilli; o__Lactobacillales; f__Streptococcaceae; g__Streptococcus; s__Streptococcus_intermedius	0.0401812	0	0.12013	0	BS_only	Possibly oral bacteria
x290	d__Bacteria; p__Firmicutes; c__Bacilli; o__Lactobacillales; f__Aerococcaceae; g__Facklamia; s__uncultured_bacterium	0.0771014	0	0.271178	0	BS_only	Possibly oral bacteria
x291	d__Bacteria; p__Proteobacteria; c__Gammaproteobacteria; o__Xanthomonadales; f__Xanthomonadaceae; g__Luteimonas; s__Luteimonas_sp.	0.0759078	0	0.281602	0	BS_only	Possibly oral bacteria
x292	d__Bacteria; p__Firmicutes; c__Bacilli; o__Lactobacillales; f__Carnobacteriaceae; g__Lacticigenium; s__uncultured_bacterium	0.0544649	0	0.219024	0	BS_only	Possibly oral bacteria
x293	d__Bacteria; p__Firmicutes; c__Clostridia; o__Peptostreptococcales-Tissierellales; f__Peptostreptococcales-Tissierellales; g__Tepidimicrobium; s__Clostridium_sp.	0.103964	0	0.469337	0	BS_only	Possibly oral bacteria
x294	d__Bacteria; p__Firmicutes; c__Clostridia; o__Clostridiales; f__Clostridiaceae; g__Proteiniclasticum; s__uncultured_bacterium	0.0314173	0	0.13126	0	BS_only	Possibly oral bacteria
x295	d__Bacteria; p__Firmicutes; c__Bacilli; o__Lactobacillales; f__Aerococcaceae; g__Aerococcus; s__bacterium_B16S	0.0229163	0	0.068646	0	BS_only	Possibly oral bacteria
x296	d__Bacteria; p__Firmicutes; c__Negativicutes; o__Veillonellales-Selenomonadales; f__Selenomonadaceae; g__Anaerovibrio; s__uncultured_Anaerovibrio	0.0278118	0	0.0774793	0	BS_only	Possibly oral bacteria
x297	d__Bacteria; p__Proteobacteria; c__Gammaproteobacteria; o__Burkholderiales; f__Neisseriaceae; g__Kingella; s__Kingella_kingae	0.039522	0	0.12013	0	BS_only	Possibly oral bacteria
x298	d__Bacteria; p__Firmicutes; c__Clostridia; o__Lachnospirales; f__Lachnospiraceae; g__Oribacterium; s__uncultured_bacterium	0.0921669	0.00973381	0.34418	0.0198505	17.3387	Possibly oral bacteria
x300	d__Bacteria; p__Firmicutes; c__Bacilli; o__Lactobacillales; f__Streptococcaceae; g__Streptococcus; s__Streptococcus_lutetiensis	0.0516112	0.00932328	0.232229	0.0220677	10.5235	Possibly oral bacteria
x302	d__Bacteria; p__Actinobacteriota; c__Actinobacteria; o__Corynebacteriales; f__Corynebacteriaceae; g__Corynebacterium; s__Corynebacterium_faecale	0.0807435	0	0.281602	0	BS_only	Possibly oral bacteria
x304	d__Bacteria; p__Firmicutes; c__Bacilli; o__Bacillales; f__Bacillaceae; g__uncultured; s__uncultured_bacterium	0.0360387	0	0.102969	0	BS_only	Possibly oral bacteria
x308	d__Bacteria; p__Bacteroidota; c__Bacteroidia; o__Cytophagales; f__Microscillaceae; g__Chryseolinea; s__uncultured_bacterium	0.0743479	0	0.328536	0	BS_only	Possibly oral bacteria
x309	d__Bacteria; p__Firmicutes; c__Clostridia; o__Clostridiales; f__Clostridiaceae; g__Clostridium_sensu_stricto_1; s__uncultured_Clostridium	0.0482241	0	0.17209	0	BS_only	Possibly oral bacteria
x310	d__Bacteria; p__Bacteroidota; c__Bacteroidia; o__Bacteroidales; f__Prevotellaceae; g__Alloprevotella; s__Alloprevotella_sp.	0.0562322	0.00579839	0.156446	0.0223751	6.99194	Possibly oral bacteria
x312	d__Bacteria; p__Firmicutes; c__Clostridia; o__Oscillospirales; f__Ruminococcaceae; g__Paludicola; s__uncultured_bacterium	0.00662142	0	0.0201939	0	BS_only	Possibly oral bacteria
x313	d__Bacteria; p__Firmicutes; c__Clostridia; o__Lachnospirales; f__Lachnospiraceae; g__[Eubacterium]_oxidoreducens_group; s__uncultured_bacterium	0.00773094	0	0.0156446	0	BS_only	Possibly oral bacteria
x314	d__Bacteria; p__Firmicutes; c__Bacilli; o__Lactobacillales; f__Streptococcaceae; g__Streptococcus; s__Streptococcus_plurextorum	0.0155486	0	0.0605816	0	BS_only	Possibly oral bacteria
x315	d__Bacteria; p__Firmicutes; c__Bacilli; o__Lactobacillales; f__Carnobacteriaceae; g__Marinilactibacillus; s__Marinilactibacillus_sp.	0.0051483	0	0.0156446	0	BS_only	Possibly oral bacteria
x316	d__Bacteria; p__Bacteroidota; c__Bacteroidia; o__Bacteroidales; f__Prevotellaceae; g__Prevotellaceae_UCG-001; s__uncultured_Bacteroidales	0.0134425	0	0.0312891	0	BS_only	Possibly oral bacteria
x320	d__Bacteria; p__Proteobacteria; c__Gammaproteobacteria; o__Enterobacterales; f__Enterobacteriaceae; g__Escherichia-Shigella; s__uncultured_Escherichia	0.0393914	0	0.121163	0	BS_only	Possibly oral bacteria
x324	d__Bacteria; p__Bacteroidota; c__Bacteroidia; o__Flavobacteriales; f__Flavobacteriaceae; g__Galbibacter; s__Galbibacter_marinus	0.0154449	0	0.0469337	0	BS_only	Possibly oral bacteria
x325	d__Bacteria; p__Firmicutes; c__Clostridia; o__Oscillospirales; f__Oscillospiraceae; g__uncultured; s__uncultured_Ruminococcaceae	0.012819	0	0.0469337	0	BS_only	Possibly oral bacteria
x336	d__Bacteria; p__Firmicutes; c__Bacilli; o__Lactobacillales; f__Streptococcaceae; g__Streptococcus; s__Streptococcus_oralis	0.0455363	0	0.0903926	0	BS_only	Possibly oral bacteria
x340	d__Bacteria; p__Firmicutes; c__Clostridia; o__Clostridiales; f__Clostridiaceae; g__Clostridium_sensu_stricto_1; s__metagenome	0.0263483	0	0.0504847	0	BS_only	Possibly oral bacteria
x343	d__Bacteria; p__Actinobacteriota; c__Actinobacteria; o__Corynebacteriales; f__Corynebacteriaceae; g__Corynebacterium; s__uncultured_bacterium	0.051154	0	0.102969	0	BS_only	Possibly oral bacteria
x344	d__Bacteria; p__Firmicutes; c__Bacilli; o__Lactobacillales; f__Streptococcaceae; g__Streptococcus; s__Streptococcus_anginosus	0.026452	0	0.0807754	0	BS_only	Possibly oral bacteria
x345	d__Bacteria; p__Actinobacteriota; c__Actinobacteria; o__Micrococcales; f__Microbacteriaceae; g__Microbacterium; s__Microbacterium_sp.	0.0287312	0	0.0807754	0	BS_only	Possibly oral bacteria
x347	d__Bacteria; p__Firmicutes; c__Bacilli; o__Bacillales; f__Bacillaceae; g__Bacillus; s__uncultured_Bacillus	0.0348251	0	0.109512	0	BS_only	Possibly oral bacteria
x348	d__Bacteria; p__Firmicutes; c__Clostridia; o__Peptostreptococcales-Tissierellales; f__Peptostreptococcaceae; g__Romboutsia; s__Romboutsia_ilealis	0.037651	0	0.109512	0	BS_only	Possibly oral bacteria
x349	d__Bacteria; p__Firmicutes; c__Bacilli; o__Lactobacillales; f__Streptococcaceae; g__Streptococcus; s__Streptococcus_pasteurianus	0.0258622	0.00255717	0.0706785	0.00661682	10.6816	Possibly oral bacteria
x351	d__Bacteria; p__Proteobacteria; c__Alphaproteobacteria; o__Rhodospirillales; f__uncultured; g__uncultured; s__gut_metagenome	0.0148138	0.00220677	0.0639721	0.0110339	5.79779	Possibly oral bacteria
x352	d__Bacteria; p__Chloroflexi; c__Anaerolineae; o__SBR1031; f__A4b; g__A4b; s__uncultured_compost	0.0460319	0	0.0938673	0	BS_only	Possibly oral bacteria
x353	d__Bacteria; p__Actinobacteriota; c__Actinobacteria; o__Micrococcales; f__Micrococcaceae; g__Kocuria; s__Kocuria_subflava	0.0100969	0	0.0504847	0	BS_only	Possibly oral bacteria
x354	d__Bacteria; p__Firmicutes; c__Clostridia; o__Oscillospirales; f__[Eubacterium]_coprostanoligenes_group; g__[Eubacterium]_coprostanoligenes_group; s__uncultured_Firmicutes	0.0211564	0	0.0625782	0	BS_only	Possibly oral bacteria
x355	d__Bacteria; p__Bacteroidota; c__Bacteroidia; o__Bacteroidales; f__Muribaculaceae; g__Muribaculaceae; s__uncultured_Porphyromonadaceae	0.0114231	0.00110339	0.0312891	0.00551694	5.67146	Possibly oral bacteria
x360	d__Bacteria; p__Actinobacteriota; c__Actinobacteria; o__Corynebacteriales; f__Corynebacteriaceae; g__Corynebacterium; s__Corynebacterium_glutamicum	0.0394272	0	0.109512	0	BS_only	Possibly oral bacteria
x366	d__Bacteria; p__Proteobacteria; c__Gammaproteobacteria; o__Pseudomonadales; f__Moraxellaceae; g__Moraxella; s__Moraxella_sp.	0.0243289	0	0.0469337	0	BS_only	Possibly oral bacteria
x367	d__Bacteria; p__Bacteroidota; c__Bacteroidia; o__Bacteroidales; f__Prevotellaceae; g__Alloprevotella; s__uncultured_organism	0.0248924	0	0.0858074	0	BS_only	Possibly oral bacteria
x368	d__Bacteria; p__Firmicutes; c__Bacilli; o__Lactobacillales; f__Streptococcaceae; g__Streptococcus; s__Streptococcus_sanguinis	0.0279352	0	0.0908724	0	BS_only	Possibly oral bacteria
x369	d__Bacteria; p__Firmicutes; c__Bacilli; o__Lactobacillales; f__Aerococcaceae; g__uncultured; s__uncultured_bacterium	0.0274143	0	0.0938673	0	BS_only	Possibly oral bacteria
x370	d__Bacteria; p__Firmicutes; c__Clostridia; o__Peptostreptococcales-Tissierellales; f__Peptostreptococcaceae; g__Paraclostridium; s__Paraclostridium_bifermentans	0.0168578	0	0.0469337	0	BS_only	Possibly oral bacteria
x371	d__Bacteria; p__Firmicutes; c__Bacilli; o__Bacillales; f__Sporolactobacillaceae; g__Tuberibacillus; s__Tuberibacillus_calidus	0.0171612	0	0.034323	0	BS_only	Possibly oral bacteria
x372	d__Bacteria; p__Firmicutes; c__Bacilli; o__Lactobacillales; f__Streptococcaceae; g__Lactococcus; s__Lactococcus_raffinolactis	0.0261428	0	0.0645661	0	BS_only	Possibly oral bacteria
x373	d__Bacteria; p__Proteobacteria; c__Alphaproteobacteria; o__Rhizobiales; f__Hyphomicrobiaceae; g__Hyphomicrobium; s__uncultured_Hyphomicrobiaceae	0.0271043	0.00132336	0.109512	0.00661682	16.5505	Possibly oral bacteria
x374	d__Bacteria; p__Firmicutes; c__Bacilli; o__Bacillales; f__Planococcaceae; g__Lysinibacillus; s__uncultured_bacterium	0.0306403	0	0.0625782	0	BS_only	Possibly oral bacteria
x375	d__Bacteria; p__Actinobacteriota; c__Actinobacteria; o__Micrococcales; f__Micrococcaceae; g__Glutamicibacter; s__uncultured_soil	0.0306907	0	0.102969	0	BS_only	Possibly oral bacteria
x376	d__Bacteria; p__Bacteroidota; c__Bacteroidia; o__Flavobacteriales; f__Flavobacteriaceae; g__Capnocytophaga; s__uncultured_bacterium	0.00807754	0	0.0403877	0	BS_only	Possibly oral bacteria
x377	d__Bacteria; p__Bacteroidota; c__Bacteroidia; o__Flavobacteriales; f__Flavobacteriaceae; g__Capnocytophaga; s__Capnocytophaga_canimorsus	0.0293311	0	0.0908724	0	BS_only	Possibly oral bacteria
x378	d__Bacteria; p__Firmicutes; c__Bacilli; o__Bacillales; f__Bacillaceae; g__Ureibacillus; s__Ureibacillus_terrenus	0.0185738	0.00123381	0.0625782	0.00616903	10.1439	Possibly oral bacteria
x379	d__Bacteria; p__Firmicutes; c__Clostridia; o__Lachnospirales; f__Lachnospiraceae; g__Lachnospiraceae_NK4B4_group; s__uncultured_bacterium	0.0034323	0	0.0171615	0	BS_only	Possibly oral bacteria
x381	d__Bacteria; p__Actinobacteriota; c__Actinobacteria; o__Micrococcales; f__Cellulomonadaceae; g__Actinotalea; s__uncultured_soil	0.0191371	0	0.0625782	0	BS_only	Possibly oral bacteria
x386	d__Bacteria; p__Firmicutes; c__Clostridia; o__Clostridiales; f__Clostridiaceae; g__Clostridium_sensu_stricto_1; s__Ruminococcus_sp.	0.0214768	0	0.0387397	0	BS_only	Possibly oral bacteria
x399	d__Bacteria; p__Bacteroidota; c__Bacteroidia; o__Flavobacteriales; f__Flavobacteriaceae; g__Psychroserpens; s__Olleya_sp.	0.0177244	0	0.034323	0	BS_only	Possibly oral bacteria
x410	d__Bacteria; p__Firmicutes; c__Clostridia; o__Lachnospirales; f__Lachnospiraceae; g__Anaerostipes; s__uncultured_bacterium	0.00976732	0	0.0387397	0	BS_only	Possibly oral bacteria
x412	d__Bacteria; p__Bacteroidota; c__Bacteroidia; o__Bacteroidales; f__Rikenellaceae; g__Alistipes; s__gut_metagenome	0.0111632	0	0.0171615	0	BS_only	Possibly oral bacteria
x413	d__Bacteria; p__Firmicutes; c__Clostridia; o__Peptostreptococcales-Tissierellales; f__Peptostreptococcaceae; g__Romboutsia; s__uncultured_Peptostreptococcaceae	0.0131826	0	0.0201939	0	BS_only	Possibly oral bacteria
x414	d__Bacteria; p__Firmicutes; c__Bacilli; o__Lactobacillales; f__Streptococcaceae; g__Streptococcus; s__Streptococcus_gallinaceus	0.0132428	0	0.0403877	0	BS_only	Possibly oral bacteria
x418	d__Bacteria; p__Firmicutes; c__Clostridia; o__Lachnospirales; f__Lachnospiraceae; g__Agathobacter; s__metagenome	0.00969012	0	0.0312891	0	BS_only	Possibly oral bacteria
x419	d__Bacteria; p__Firmicutes; c__Bacilli; o__Staphylococcales; f__Staphylococcaceae; g__Staphylococcus; s__Staphylococcus_chromogenes	0.0128792	0	0.0312891	0	BS_only	Possibly oral bacteria
